# Supplementary material for: Genome-Wide Characterization and Expression Pattern Analysis Insights into Plant NBS-LRR Gene Family of Salvia miltiorrhiza
Source: Int J Mol Sci. 2025 Sep 17;26(18):9063. doi: 10.3390/ijms26189063 (PMC12469828; doi:10.3390/ijms26189063)
Supplement: Supplementary file 1 [file ijms-26-09063-s001.zip › Supplementary Table.xlsx]

## Sheet: Table S1
Table S1. Sequences of SmNBS-LRR gene family
Gene name	IMP_id	Nucl seq	Prot seq
SmNBS1	IMPGSMI1N10998	ATGAGAGTGATAAGGCCGGACGACTTCGGTTTCTTCTCCTTCTACGGCAGTCCCGGCACCGGGAGATCGATTCTGGCCAAGACCGTTTACGAAATGTACATCGGGAAAGAAGGCTACTTCGACTGCGGCGCGTGGGTGAGGATTGGGTCAACATATCAACTCAAACAAATCCTTCTAAGCATCATCTCTCAAATAAATCATGGTGTTGATGATGATCACGAATTCCTCAGCTCCCAAGGAGAAGAGAAATTGGGTGAGTATGTCTTGAAAAGTTTGCAAGGAAGGAGATACATGGTGGGGTTGGATGATCTTCGCGACACAGACATTCTGATCAAGTTGAGAAGGTCGTTGCCGGAGCAAAGCAACGGAAGCCTAGTCTTGCTCACAACCGGCTTAACG…	MRVIRPDDFGFFSFYGSPGTGRSILAKTVYEMYIGKEGYFDCGAWVRIGSTYQLKQILLSIISQINHGVDDDHEFLSSQGEEKLGEYVLKSLQGRRYMVGLDDLRDTDILIKLRRSLPEQSNGSLVLLTTGLTEVAAFDDNFTVLEISTMDEDFSWPYIREFFFQGDAAPPEFEEIGRKIGRKCGGIQLVLARVIVILRTINKEAEEWSRLAAAQYDRVYVVDDELSEVQLHIYQFTTIVSL
SmNBS2	IMPGSMI1N11004	ATGGCGGATGCTGCGACGGAGTTCCTGCTCAACAACCTGGCGGACCTCGTGAAGGAACACTACAACAAAATCAAGGACGCCAAGGGCAACATCGAGAAGCTGCAGAGGGATCTCGGCCTCTTCCAAGCCTTCCTGAGGGACACGGTGAAGAGGCGGAAAGAGGAAGATGTTGTAAAGAATATGGTGAAGGAGATTCACGATATTGTTTATGAAATCGAAGATATCATCGACGTCTACGTTACCAAGACCGTCGATACAAACCACAAGCGTTTCCTTAGATTCTTTAAGAAATCGGCCGATCTGCACAACGTCGCCACGAGGGTCGAGGGGATCAGCGGAAGGGTCGCGGACTTGAGGGCAGAAATCAAGCTCCCCAGCATCACCCAAGACGCAGATGAA…	MADAATEFLLNNLADLVKEHYNKIKDAKGNIEKLQRDLGLFQAFLRDTVKRRKEEDVVKNMVKEIHDIVYEIEDIIDVYVTKTVDTNHKRFLRFFKKSADLHNVATRVEGISGRVADLRAEIKLPSITQDADEKPEPRPPRLKDVVGFEDVMKDLKDRLMEDTNYFDVISLIGMFGLGKTTLAWKVFNDPDISFKFSTRIWLTVSQKFTQRELFLNILKHLNGTLDERTLSKEVHELAEIVTEYLKRGRFLIVIDDVWTAEDWKKLSEALPSDNESGKVLITSRHEEVGKVASKPRRHYNLRNFKFEESWELFRLEALGTLVCPTELVDVGKIIARNCDGLPLAIVVIGGILAKSSSTNINTKRKEWEKVSKDVISYLSEKDKSQRMQKFISLSYDNLP…
SmNBS3	IMPGSMI1N11008	ATGGCGGACGCTGCAGTGGAGTTCCTGCTGAACAACCTGAAGGATCTCCTTCTCTACCACTCGCATCTCATCACCGGCACGAAGAAGCAGATCGAGACTCTGGAGATGGATCTCCGCCTCTTCAACGCGTTCCTCAAGGATTCGTTGAGGAAGCGGCGGAAGGACGAGCGCACGAAGGTTCTGGTGAGGAACATTCGAGATGTTGTGTACGAGGTGGAAGATGTGATCGACGCCTTCATCACTCAGGCCATGGAGAAGAAGGCGACGAGCTCCTTCCTCAAATTCTGGAAGCCTTCGGTCAATCTCCACGAAATTGGGGTAAAGGTGGAGGAGGTCAGAACCAAGGTCGAGAAGGCCAGGATTGACTTCGCCGACCTCAGCGTACACGATGAAGACAAT…	MADAAVEFLLNNLKDLLLYHSHLITGTKKQIETLEMDLRLFNAFLKDSLRKRRKDERTKVLVRNIRDVVYEVEDVIDAFITQAMEKKATSSFLKFWKPSVNLHEIGVKVEEVRTKVEKARIDFADLSVHDEDNYGKPEARPPRQKDVVGFKDVTDELILRLTQDTNYFDVVSLIGMFGLGKTTLAWKIFNDTAIIYKFPVRIWLPISQEFSDKDIFLAILKEFTTVNDDLRQKGDMEIARIVAGYLDTASFFIVLDDVWNRADWDRLRVAMPENNHKGKILITSRIEDVGTYASCPKPAMKLRLFRQDESWELLQLEALRKLDCPSELEHIGQLIARDCEGLPLAIVVIGGILAAKFSASDLSETRKAWENVSTRVSTYLNEKDPADRMKKFISLSYDR…
SmNBS4	IMPGSMI1N11320	ATGAAGCTTCTAGACTCCAACAAGAGCTGGGAATTGTTCTTGAAGAAGGCATTCACTGGTAGCACCAATGGCACATGCCCACAAGAATTGGAAATTATAGGAAGACAAATCTTAGAAAAATGCGATGGTCTACCACTAGCAATTAGTGTGGTAGGAGGCTTACTAGTGGAAACCCAAACCAAGAGTAGATGGCAAGAAGTTCTTAACCAAATAAACTCTTACTTGGATACCCCCGAAAACAACGTACCAAAAATCTTGGAGCTGAGTTATCAGAATCTGTCTCCCCAATTGAAATCATGCTTCTTGTGCCTAGCCTTTTTCAAAGAAGATTCTACTATTCCTTCAAAAAGGCTGGTAAATATATGGATTGCACAAGGCTTGATCCAACAAGATGGAAAT…	MKLLDSNKSWELFLKKAFTGSTNGTCPQELEIIGRQILEKCDGLPLAISVVGGLLVETQTKSRWQEVLNQINSYLDTPENNVPKILELSYQNLSPQLKSCFLCLAFFKEDSTIPSKRLVNIWIAQGLIQQDGNGTTDEIARGYLNELINRSMVQIDDFINDDRVKHCRLHDLLRDLCLSKADEEMGLKIVKGEEEEGVSSESSYKPRHHVVYDLYASHYWKRFQLLKILDLDGSSFQRLPDSFRFLLGLKYFRIRRDPSAISYFVLQLRSWFDRLKKLEVLDVEKGLLMFPDVALKMERLCHFHIHNVYGRTMMIENWKSIESLKLIRLEDWLECSSRLMASSRLRELGIYITRMEGSDEFSGARASLEKMTNLVELHLEITMSFSMEEIISNLESLTI…
SmNBS5	IMPGSMI1N12130	ATGGCAGCTGAAGCAGCAATCTCATCTGTGGTCGAACTACTGGGCAATCAGCTGATTCAGAAGGTTAAATCCCTGCAAGGCGTCGAGGGAAAGGTGGAGTTGCTGAGAGAGGAGCTGAAGAGGATGCAATCCTTTCTCAAAGACGCCAACAAAAAGCAATTTGAAGACGAGAGGGTGCGTAATTGGATCTTGGATATCAGAGAGTTGGCTCAAGATGCCCAAGATACCATCGAGATCTTCCTTCTCAACGTTGAGAGTGCCAAGAATGGGGGGCTTATCAAAAGATGTACAGCCTTCCCGAAGCGTATGCACCACCTCGACAAAATTGGAGATGAGATTGAGTCGATCCAAGCTAGGCTTGATGCCATTGACAAGAGCCGCGAGAGGTACGGGATCAAG…	MAAEAAISSVVELLGNQLIQKVKSLQGVEGKVELLREELKRMQSFLKDANKKQFEDERVRNWILDIRELAQDAQDTIEIFLLNVESAKNGGLIKRCTAFPKRMHHLDKIGDEIESIQARLDAIDKSRERYGIKDLGEAAESASRWQIELRRRLCPWQNNEHLVGVEDDVKKLLQESILHEKKGLCIAVLEGMGGIGKSTLAREIYNHPDVVAGPFERCGWVVVSSEFTPQETIKQLIFDLPGSDKQKVRELEETMKDKRYLLQKLQEMLYKQLEGKSYLIVLDDVWEKEHLESLITAFPHQQDKASRLLVTTRNKIITKYDQYVHKMSLLDPEKSWELLLKKAYIGCTIGKCPEEFESVGTQILEKCHGLPLAISVVVALLVETQTKSGWEQVLNEINS…
SmNBS6	IMPGSMI1N12749	ATGGGAGGCTCTGGTAAGACCACTCTTGCTAGAACTGTTTGTGAAGAACGTCTTATTAAGGAGCATTTTGATATTTGTGCGTGGGCTACCATCTCTCAAGAATATGTCATTAGAGATATTTTTGCAGTAGTTCTTCGTCAGTTTAATATAGGAGTTGCTGACGATTTGAATGAGCATGAATTAGGAGAAAAATTGTACAAACATCTTTATGGTAGAAGATACCTAATTATAATGGATGATATGTGGAGCATTGATGCATGGGATAGAGTTAGGAAATATTTTCCGGATAACAAAAATGGTAGCAGAATAGTGGTAACAACAAGGCTATCAGATTTGGCTTCTACATTACCCAACTCTAATAGCCTTGGGATGGAACTTTTGGATGAGGCTGACAGTTGG…	MGGSGKTTLARTVCEERLIKEHFDICAWATISQEYVIRDIFAVVLRQFNIGVADDLNEHELGEKLYKHLYGRRYLIIMDDMWSIDAWDRVRKYFPDNKNGSRIVVTTRLSDLASTLPNSNSLGMELLDEADSWELLSKTVFGKEGCPHELEEIGKEIAKSCKGLPLSIVVIGGLLAKSKHTRECWEEIGENLNASVVNLEDDERCLKILYMSYKQLPIHLKPCFLYMGVFPEDKEIFISQLIKFWVAEGFVKAVSGKSLEEIAKEYLKDLIGRNLVLRSTRNLEAKKWCQIHDLLRDLCLREAEKESLTDKTKAFRASITGLVSGYAPVSYEPAPYCC
SmNBS7	IMPGSMI1N1294	ATGGCTGATGCGATAATCTCATCAGTAGCAGAGCAGCTGATACAGATTGCTAAAGAGCATATTAAGAGCGAAATAAAATTGGTGAGAGGCGTGGAGAAGGAGCTTCGAAATCTCTCGGACAGTCTGAAGGGGCTGAGAAATGAGTTAGATGACGCTGAGAGGAGAAGATATGAGGACAAAGCAATCGGTAACTGGGTATTGAGGCTGGAAGAAACGTCTTACGAAATGGAGGACGTTTTGGAGGAGTGGTGCTACGCTCTTGTTCAACATACCATGGAAGTTGCCGCTACTCCTAAGCACAAGGTATTCCCCTCCCTCCTACCTTGTTGTTTATGCTTCAGGAATGTTGTTTTTCGTCGTGATATTGCCATGAAAGTCGAGTATCTGAAAGATAAACTC…	MADAIISSVAEQLIQIAKEHIKSEIKLVRGVEKELRNLSDSLKGLRNELDDAERRRYEDKAIGNWVLRLEETSYEMEDVLEEWCYALVQHTMEVAATPKHKVFPSLLPCCLCFRNVVFRRDIAMKVEYLKDKLNETLKEKSQFHFTISQLAANWRVQSTSRFNSSELQGRKYDTAIVVNKVVLGEELGFRIVSIVGAGGLGKTTLAQLVYNDNRVKGRFDLRIWVCVSDPFDVAKIAQGIIESMGKGRISISNQLEATLERLVELIAGKRILLVLDDVWTEEYDKWEPLKNALKCGGASTTVLVTTRNENVAKIMGTMDHDIYRLGLLSEDECRLLLEHTALSGRSMEGFEDVSEKIARKCNGLPLAAKTLGSLLRFKDTLAEWENVLTSQVWEFKEVK…
SmNBS8	IMPGSMI1N1309	ATGGCTTATGTTGCAGTTGTTTCTCTCAAGCACACAATAAGCCGCCTTCTCACTTCTTCAATTGCCTCTTCCACTCAGCAACTCCTACAATCTGCATACGTTGAGATTAAGTCGTTACAGCAGCTTCTCAAAAGACTCGATCACAGCTCCAGAAGAAGCAATAGGTTGACCGAATTGGATGAACAAATCAGAGAGGCAGCACAAAACCTAGAAGACTCGCTGGAGTTCCACGAGCCAGAACTGGAAATGGAGCGAGTGGGGCCAGAAATTGCTTCCTTCTCCGAAAATGTGAAGAAGCTAAAGGAAGACTTCATCAACAACTTAGACAGGCCTGAAGAAGATGATACAGTAGTTTCTTCGTCAATTAGGGATTTTGGTGTAGAGATGGTTGGATTTTCC…	MAYVAVVSLKHTISRLLTSSIASSTQQLLQSAYVEIKSLQQLLKRLDHSSRRSNRLTELDEQIREAAQNLEDSLEFHEPELEMERVGPEIASFSENVKKLKEDFINNLDRPEEDDTVVSSSIRDFGVEMVGFSDEVIGIKKKLVGAMRPDDYGVFWIIGRAGSGRTVTARLILQELCVGQNKCVDCGAWVTLGPKFQWKDIILSILRQLGLEEVALFSDSFHISRLPDFDEHPMWDFLCLVVFGGPFCPPQLEEAGRNIVKNCQRLRLVVIKVLLYLSSTKKTPEHWNNIAADKDNPIFMVADEISEVCRFKEEFYNSVPDDDRRASTFKVVAKMLNFSNFVEGIKIQMFPKRLHPKMEIFSIFGMAGIGKTAMVKKVFEDPQILQHFDHHAWITLGPT…
SmNBS9	IMPGSMI1N13209	ATGGAAGACATTTCTAGATTGGGGCCATTACCTAATACAACATCTAGGAATCTCTCATCATCTTCATCGGCATTTTTCTCTGCAAACCAGTCCCCCTTCTTCTCCCCGAGATCATCAACCTGTCGTAAATCCGCGCATTCTGATGAATTGTGCCCCTCCGCCACCACAACCGCAGATAATGGGGATACGAGTTTGCATAACACCGAATCAGAACTTCTCATGAGTATCCGGCTCGCCTCAGCAGATGTTGCTGAAGCCTGTACCTCAAGTGATCCTCTCAAGTTGGGAGCTGTTTCTTCTTCGACAGGTGTATCTAAAAGTCCCTTTTCTAGTAATGAAGCTTTGCATCAAAATGATTGTTCTAAGCAGAAAGGTAAAGGGAAAAGGGTTGAGAGGTTG…	MEDISRLGPLPNTTSRNLSSSSSAFFSANQSPFFSPRSSTCRKSAHSDELCPSATTTADNGDTSLHNTESELLMSIRLASADVAEACTSSDPLKLGAVSSSTGVSKSPFSSNEALHQNDCSKQKGKGKRVERLLEIKVPPTSYTSNRLRSCDVYVGFYGRKPLLLRFANWLRAELEVQGLSCFLTDRSRCRNSRKHNIVEKAMDACTYGVVILTKKSFRNPYTIEELRFFSSKKNLVPIYFDLGPDDCLVRDIIEKRGELWEKYGGELWLLYGGVEKEWKDALGALSRVDEWKLESRDGQWRDCILRAVSLLALRLGRRSVVDRVTKWREKAKKEEFPFPRNENFVGRKKELSELEFMLFGDVSGDAERDYFELKARPRRKNLTIAWGRTSSIDEKQRD…
SmNBS10	IMPGSMI1N13512	ATGGCAGCTTACGCTGCTCTCGTTTCACTTGCACGCACAACAGAACTGCTGCTGAATTCTGATAAATATTCCATTCCTGTTGATGAAAAAACACAAATTACATCTATCCGCGAGTACGCGATGTTCCTCATATCATCCCTTGAAGATTTTCCAGAGAGATCCAGCCGTCTGGAAGGGAAAATCAAGGATATAGCTAATCAAACCGAAGTTCTCATCGAATATTTTATGTGGAAGCAAATTCGGTTGAACTGGTGTAGTGTTCCGAATCTATCAAGATCTGAGTTTGACGAGCTGCTGACAAAATCACGAGAAGAGATTGGTTTAATTGTTAGCCAGACCATGGATGGACAATTCGTGGGTGATTCATCTGCTACGATTTCACCAGCAAGACTCGCACCG…	MAAYAALVSLARTTELLLNSDKYSIPVDEKTQITSIREYAMFLISSLEDFPERSSRLEGKIKDIANQTEVLIEYFMWKQIRLNWCSVPNLSRSEFDELLTKSREEIGLIVSQTMDGQFVGDSSATISPARLAPTNNNDVVIGLGADLITIKDRLCGASSKLQVIPITGMGGIGKTTLARNAYDDSSIVGYFHIRAWVTVSQHYSAHRILSTLLDSMTLFLKEQVLGEEIDETVMAEKVYKCLKGRRYLVVMDDVWSTEVLDDVRKLFPDDGNGSRIMLTTRLSNVGLYADSSGPLHQMRFMDNNQSWDLLKQKVFMSGQDCPSELEDIGKMIAQCCGGLPLAVVLVGGILSAGKMTQASWKEVAQNIASIVDEQLEKLLSLCYKHLPQHLRPCFLLIGG…
SmNBS11	IMPGSMI1N13513	ATGGCAGCTTATGCCGCTCTTGCTTCCCTTTCTCAAACTACACATCTAACTATCAACAAACACAAATCCCTCTTTTCTATCGACGCGGAAGAAAGAATTAGATCCATCCACGAGTACGTCAATTTCTTGCTATCGTTCCTCCAAGATTTTCCGGAGAAATCCAAGCGTTGGGAAGTCAAGATGAGGGACGTAGCTCATGAAACTGAGGATATTATCGAACAATATCTGTCTCAGATGTCATATTGCAGATGGATTAAGCCGTCAATCGTGGAATTTGAAGACCAGCTCACAAATGTAACTCAAAAGTTATGTTTGATGGCTGGAGATTTGATGGACGAGGGACCTGCTCACTCACGTCTTGCTGTCTCATCATCATCATCATCATCAAGAGTTGCATCT…	MAAYAALASLSQTTHLTINKHKSLFSIDAEERIRSIHEYVNFLLSFLQDFPEKSKRWEVKMRDVAHETEDIIEQYLSQMSYCRWIKPSIVEFEDQLTNVTQKLCLMAGDLMDEGPAHSRLAVSSSSSSSRVASTRNSAMVGLDDDLMAIKDRLCGLSSKLQVIPIVGMGGIGKTTLAKNVYDDLIIVEHFHIRVWLTVSQDYSAGKVLLDVLYSIILIEQRMSLGVEDSMELRERQMRIEETDDSKIAVEVYKKLKGRRYLIVMDDVWSTKVWDAVRNIFPNDDNGSRIMLTTRLWDIATYPDSNSSPHEMRFLDDSQSWDLLKGKVFANSNCPPELEHVGKDIARSCAGLPLAVVLVAGFLSAVNKTQSSWEEISKNANPSVGEELERILSLSYTHLP…
SmNBS12	IMPGSMI1N13808	ATGGCAGCGGAGGCGGCAATCTCATCTGTGGTTGAACTGCTGGGCAATCAGCTCATCGAGAAGGTGAAATCCCTACGAGGCGTTGAGGGAAAGGTGGAGCTGCTGAGAGAGGAGCTGAAGAGGATGCAATCCTTTCTCAAAGACGCCAACAAAAAGCAATTTGCAGATGAGAGAGTGCGTAATTGGATCTCTGATATCAGAGAGTTGGCTCGAGATGCCGAAGATACCATCGAGATGTTCATTCTCAATGTTGAGAGTGCCAAGAATTGGGGGCTCCTCAAAAGATGTACAAGCTCCCCGAAGCGTATGCACCACCTCGACAAAATTGGGGATGAGATTGAGTCGATCCTAACTAGGCTTGATGCCATTGACAAAAGCCGCGAGAGGTACGGGATCAAG…	MAAEAAISSVVELLGNQLIEKVKSLRGVEGKVELLREELKRMQSFLKDANKKQFADERVRNWISDIRELARDAEDTIEMFILNVESAKNWGLLKRCTSSPKRMHHLDKIGDEIESILTRLDAIDKSRERYGIKDLGEAAESSSRSDVELRRRLCHWQKDEHLVGVEDDVKKLLQESILCEEKKGLSIAVLEGMGGIGKSTLAREIYNQPDVVAGPFERRGWVVVSSEFTPQETIKQLILELPGSDKQKVRELEESTKDKLYLLQKLKEMLHKQLEGKSYFIVLDDVWEKQHLESLINAFPNQQDKASRLLVTTRNKVIGKSSQYVHEMEVLDSEESWELLLKKANIGRTNGKCPKELESIGRQIVDKCHGLPLAISVVGGLLMETQTKSGWEQVLNQIN…
SmNBS13	IMPGSMI1N13819	ATGGAGGAGGCTGCAGTGGAATTCTTGTTGGAGCAAGTGAAGGACGCGTTGAAGCAGTTGAAGAGCGACCTGGCTTTACTCAAGGGTTTCCTCAAGCAGATGGCGGAGAAGAAGCAAAAGGAAGCATCATTGGCAGATTCAAAAGGCCGGGATACACCAATCAGGCAAAACAAAGTAGTAGGATTTGACAAGGAGGAAGCTACCATTATTGGCTATCTCAAGGAAAAAACAGATAAGCTCGACGTTATCTCCATCGTGGGCATGCCTGGACTGGGGAAGACTACATTGGCACGGAAGATTTATCATAGCAATGAAATCGGTTATCATTTCCCCATTCGTATTTGGGTTAACATCTCTCAAGTGTTCAAGAACAGGGATGTGTTCCTCCAAATCCTGAAA…	MEEAAVEFLLEQVKDALKQLKSDLALLKGFLKQMAEKKQKEASLADSKGRDTPIRQNKVVGFDKEEATIIGYLKEKTDKLDVISIVGMPGLGKTTLARKIYHSNEIGYHFPIRIWVNISQVFKNRDVFLQILKKFFPSRDTSSLNLNDLVQTVRACLKKEKFLLVLDDVRSVVAWNQIKEVLPVDSAEGKVLITTRETDVAEKSRVYKAPHNLKFLQYEVFGLEDCPPELRTVRSTAASEWETMSQRIRELVELSYQRLPDDLRECFVFLAVFPEDYEIPAKMLCGLWISEGFVLPRNGRSLEESAEDNMNDLICRNLLKAEKRNHMGKVKTCRVHDMVRAFCIKISKDENLCHEIKTSKTGALEAPVSEIKDFHRLCFRSDLVLWEASTDSFPKLKIL…
SmNBS14	IMPGSMI1N14232	ATGGAACAAGTCGTAAAGCTTGTGCAGGAGAAGATGATGCCGAGTGGCAGTTCATCGAGTGATGCTTCTTCGTTGCATGATCCAAGTTCAAAAAGTGTTGTGGTGGGAGTTGATAAAGATATGATGCAGTTGAAGGATCGGCTGACAAGGATGCAGAGCAAGCTGGAGATCGTGCCCATAGTTGGTATGGGTGGTATAGGTAAAACCACTCTTGCTCAAAACCTTTATGAAGATCCATCCATTGTTTCTCACTTTAGCTATATTGCTTGGGTCACAATCTCACAAGACTATGATATGCGAGCAATCCTATTAACCCTTATTCGTTGCATAATTGGAAAACAATGTGACCAACATAATGGAAAAGGAGATGGCGAGTTAAAAGATATCTTGTATAGGAGC…	MEQVVKLVQEKMMPSGSSSSDASSLHDPSSKSVVVGVDKDMMQLKDRLTRMQSKLEIVPIVGMGGIGKTTLAQNLYEDPSIVSHFSYIAWVTISQDYDMRAILLTLIRCIIGKQCDQHNGKGDGELKDILYRSLYGRRYMIVLDDIWSNKFWDEIRMYFPDNNNRSRIVITTRESDVAKYADSKSLPHRVQLLSDSQSWDLLRQIVFGEEDCPHELQGIGERIASDCGGLPLAINVIGGLLSKVESLKDVWENIGNNIRAAIAESGQQFSNILSLSYNHLPVHLKPCFLYMGAFPEDHEIKASILIRMWVAEGFVKTNGEKSLEEEAEDYVKSLVERNLVSVRCYKYGKPKRFSIHDLLRDLCMRKADDEKFLHVKNSPEVTFSNVRRVSFHSEYGMED…
SmNBS15	IMPGSMI1N14412	ATGGCGGAGGCTGCAGTGGAATTCTTGCTGCAGCAAGTGAAGGACGCGTTGATAGGGTACGCGGATCTGATCTCCGGAGCGGAGAATGAGTTCGAGCAGTTGAAGAACGACCTGGCTTTACTCAAGGGTTTCCTCAAGCAGATGGCGGAGAAGAAGAAAAAGGAAGATTCGTTGATTTTACTGGAGAGGCAGATGAGGGATGCGGTTTACATGGTGGAGGACACCATAGACACATGCTTGATCAACGCTATCGGCAAGAAATCCATCCACCGCACTGTGGGAATGAAAAATGTCAGACTCGCCAAGGAGGTGAAATCTATTAGAGAAGACAAAATCAAACCATTGCTTGATAAGTTTGCTACATTTGATTTCAAATCTCGAGGCGTCCAAGATTCATTG…	MAEAAVEFLLQQVKDALIGYADLISGAENEFEQLKNDLALLKGFLKQMAEKKKKEDSLILLERQMRDAVYMVEDTIDTCLINAIGKKSIHRTVGMKNVRLAKEVKSIREDKIKPLLDKFATFDFKSRGVQDSLTQSKGDTPIRQDKVVGFDKEEATITGYLKEKTDKLDVISIVGIPGQGKTTLAWKIYQSDEIGYHFPIRIWVNISQVFNSKDVFLEILKKFFPSQDTSSLNFNDLAQTVRACLKKEKFLLILDDVWSVVAWNQIKEVLPADSAEGKVLITTRETDVAEKSRVYTAPHNLKFLDGDESWELLQYEVFGLEDCPPELSTVGYVIAKRCDGVPLTIVVIGGILFDQLTKSRSTSASEWETMSTNVSGTLQNDKTQRIREVVELSYQRLPD…
SmNBS16	IMPGSMI1N14416	ATGGCAGCGGAAGCAGCAATCTCATCTGTAGTCGAGCTGCTCGGCGATCTACTCATCCAGAAGGTTAAATCCCTGCGAGGCGTAGAGGGAAAGGTGGATTTGCTGAGAGAGGagctgaagaggatgcaatcctttctcaaagacgccaacaaaaagcaatttgaagacgagagcgtgcgtaattggatctcggatattagagaGTTGGCTCAAGATGCTCAAGATACGATCGAGATGTTCCTTCTCAACGTTGAGAGTGCCAAGAATTGGGGGCTTCTCGAAAGATGTACAAGCTTCCCGAAGCGTATGCACCACCTCGACAAAATTGGAGATGAGATTGAGTCGATCCGAGCTAGGCTTGATGCCATTGACAAAAGCCGCGAGAGGTATGGGATCAAG…	MAAEAAISSVVELLGDLLIQKVKSLRGVEGKVDLLREELKRMQSFLKDANKKQFEDESVRNWISDIRELAQDAQDTIEMFLLNVESAKNWGLLERCTSFPKRMHHLDKIGDEIESIRARLDAIDKSRERYGIKDLVEAAESASRSQVESRRRLCPWQKDEHLVGVEDDVKKLLEESILCAEKKGLSIAVLEGMGGIGKSTLAREIYNHPDVVAGPFDRRGWVVVSSEFTPHETIKQLLLQLQKSEEDKRKMLDEIKKLEESIKDKLFVQEELKQMLYKQLESKSYFIVLDDVWEKQHLESLITAFPNQQDKAGRLLVTTRNKIITNYDQFMHKMKVLDPEQSWELLLKKAFVGSTIGKCPEEFESVGTQILEKCHGLPLAISVVAPLLMETQTKSGWEH…
SmNBS17	IMPGSMI1N14451	ATGACGGCTTATGGTGCAGTGACTTCACTTAGGAATACAATCAATTTCATTCTCCATTCTTCTCATTTTAGCATTGAACCCTTTCCACATCTCATACAACTTCTGGTATACCAGAAGTTGGATCTGTTGCAAGAAATTCTCGAAGATTTGGACAGAACAAGCATGAGCAAGAGCAGGAAGAAGGTGAATGCTGTGGATGGAAGAATCAAAGATTTGATATGGGAATTCCAAGACTTATTAGAAACCCTTCTCTACAAACAGATTCTTGGAATTCCCTCACAACCACAGATTCTATCACAATCTCCGAACCAAGTAGAAGATGAAGGGATGAAAGAGAGAGTATGGGATTTCCAAGGCTTATTGAAATCCCTTCCCTCACAGTCTAGAAGCCTAGAAGAT…	MTAYGAVTSLRNTINFILHSSHFSIEPFPHLIQLLVYQKLDLLQEILEDLDRTSMSKSRKKVNAVDGRIKDLIWEFQDLLETLLYKQILGIPSQPQILSQSPNQVEDEGMKERVWDFQGLLKSLPSQSRSLEDEDNVGGERIRFSIDLQFLEYHVPSFVDRLEDLEKEYIWEVETMPEDDDEVESKSISTRSGTKFKMIGLLDQFQQLKKTLMESDISKQYTALVGTAGVGKTALAEAVFEDPEIMSRFDHRFWVRVGRKSNDNISRQIDKLSKKVKGKKCLLVLDDVWEVGLFDYLKDCSRFRYPFESFRFLVTTRGRQVIKKILPSTSTILVRFLKEEESKELLCEKVFGEKDCPFQLDKAVTKIAKNCEGLPLMIITVANIISEAQNTDPNYWDDV…
SmNBS18	IMPGSMI1N14459	ATGGCAGCGGAGGCGGCGATCTCAGCTGCAGTCGAACTGCTGGGCGATCAGCTGATCCAGAAAGTTAAATCCCTACGAGGCGTAGAGGGAAAGGTGGAGTTGCTGAGAGAGGAGCTGAAGAGGATGCAATCCTTTCTCAAAGACGCCAACAAAAAGCAATTTGAAGATGAGAGGGTGCGTAATTGGATCTCGGATATCAGAGAGTTAGCTCAAGATGCCCAAGATACGATCGAGATGTTCCTTATCAATGTTGAAAATTCAAGGAATAGGAATTTTCTTAAAAAATACGCTAGCTTCGCCAAGCGTATGCACCAGCTCGACAAAATTGGAGATGAGATTGAGTCGATCCGAGCTAGGCTTGATGCCATTGACAAAAGCCGCGAGAGGTACGGGATCAAG…	MAAEAAISAAVELLGDQLIQKVKSLRGVEGKVELLREELKRMQSFLKDANKKQFEDERVRNWISDIRELAQDAQDTIEMFLINVENSRNRNFLKKYASFAKRMHQLDKIGDEIESIRARLDAIDKSRERYGIKDLGDAAESASRWEVESRRRGMGGIGKSTLAREIYNHPDVVAGPFDRRGWVVVSSEFTPLETIKQFLLQLQRSEEDKKKLLDEIKKLEESIKDKLFLQDELKQMLHKQLEGKSYFIVLDDVWEKQHLESLITAFPNQQDKACRLLEGRRTTDEIARGYINELINRNMLQIQDLNMNDQVKSCRLHDLVREVCLRKAKEGIGLEIVKDEEGISSESPYKPRHRVVYGKNLETSSSNRNKHVRSLFLLYVPSVDNNYITTPSHYWKSYQ…
SmNBS19	IMPGSMI1N14778	ATGGCTTATCCTGCTGTGATTTCTCTCAAGCAAACACTGCACCGCCTTCTCCACTCTTCTCATCACACATTCCTCAACATTCGAAAACTCTTGGAATATGCATACAACCAAACTATATCCCTACAACAACTTCTCAAAAGATTGGATGACTGCCGCACCCAAAATCTGGATGCTGTGGACGAACAAATCAGAGAGGAAACGCACAAACTAGAAGATCTGCTCGAATTCCACGACTCCAATAATTTCCTCGGCGGAAAAACGAACAAGAGAAAAGAAATATCTGCAAGCTGCCAAAACTCTGAAGAAATAAGTCAAGGAATCCAATCCTTCTGCAAAACGGTGGATAAGATCACCAAGGATTCCGTCGCAGAAATCGGCCATTTTTGGCCTGAGCAAGAA…	MAYPAVISLKQTLHRLLHSSHHTFLNIRKLLEYAYNQTISLQQLLKRLDDCRTQNLDAVDEQIREETHKLEDLLEFHDSNNFLGGKTNKRKEISASCQNSEEISQGIQSFCKTVDKITKDSVAEIGHFWPEQEHDADLSDVQKDTISVDYDGVMHHLTQRMRPNDFGIFQITGLPGSGATVAAAAVLEYLKHCFDCRARVRVGPRYERKEILLGILAQINEPNELLIGKGEAEIGEFLYASLKGRKYLILMDDVRDVEVWKLLESSFPVEDNGSAVVLTTTARQLEMRNRFMVYNMACRDEESWWFLFRSNLFGQEPCPNQLKEAGKKIVDNCRSLGVVVLNLILQLLKEENKTSTQYWNDLAADKENPIFMVDDEISEVPITFSSNLNLL
SmNBS20	IMPGSMI1N15822	ATGATTTCGATAGTCAGACTTGCAAGGCCGAGGGAATTTGCAGCGAGTCTGAAGTCAATCGTTGGAGATGTGGTGGATTGCATCGATGGTAAGAGGCATAAGGGCTCAATCAGCAGCATAGTTGATTCTGCAGATGTTAGTTCATCAGCAATCAGAAGCAGCAAAGATGACGATGTGGTTGGTTTTGAAGAAGATCTGAAAATGATCAAGAATCGGCTTTTATGGggaccgtccacactacaggtcctcgctgttgttggaagaggaggcattggtaagaccacacttgctaaaactgtttatgaagCTTTAAaacccagcgttcgctggcttctcaacgattgt	MISIVRLARPREFAASLKSIVGDVVDCIDGKRHKGSISSIVDSADVSSSAIRSSKDDDVVGFEEDLKMIKNRLLWGPSTLQVLAVVGRGGIGKTTLAKTVYEALKPSVRWLLNDC
SmNBS21	IMPGSMI1N15877	ATGGAAGCTATAGCAGTGGAACTTGCCATTGAAGCAGTGAAGTTCTTGGTGGGAAGATTCATTCAGCAACTGGAAGAGCAGAAACTTTTGATCGACGAGGCGGCGGTCCGGTTGGAGGAGCTGGAGAGGGACAACAAATTCTTGACAGAATATCTTGAAGACGCCATTAACAAGCCTAAGAGCAACAACCTTATCGATAGAACTCTCCTGAGAGAAGTACGCGACAGCGTTTACAAAGCTGAAGATGCCATCGATTCCTTCGCCTTCAAAGTGGCGGACAGAGAGTCCAAGTGGTATTCGGGGATCAAAAAGTCAGCCAAACCCGTCGTCGAAATCGCGCAGCTCATCAAATCCGTCGCCGAAAGCGTCAATAAAATTCGCCAGAAAGTCGAAGAACGT…	MEAIAVELAIEAVKFLVGRFIQQLEEQKLLIDEAAVRLEELERDNKFLTEYLEDAINKPKSNNLIDRTLLREVRDSVYKAEDAIDSFAFKVADRESKWYSGIKKSAKPVVEIAQLIKSVAESVNKIRQKVEERDKDTAHATDNETLPEYEGEPPIQEYGPIFAEEEKRLRQRLIGEAKQPDVIFITGTHGIGKTTLAAKMFHDSKMRKQDFNKHIWVSVHNPTPKNILLVVLRRLNKLPDDVPIPKILWELCDKVASCLTGEKFLLVIDNVPEMSKDDFKRLRSAFGQSDKRSKILITSNNDDLAAFVAYDSHIKLNPLELGESWSLLQWRVFSGGPCPPGLERPGKLIAANCNGLPQKIDFAGDALAEKDRHSKEPGRRKKEWDDFSEGIIPFTPSSY…
SmNBS22	IMPGSMI1N15881	ATGTATCTTTCTTCTCCTAAGCTTTCTGAATTTAATGATGATCCTGAATTCCAACAGGAACCCCCGATTAGAGACAATTTAGTGGTGGGTTTGGAAGATGTGACAGAAGAAGTAAAAAGTTATCTGACTGAAGAAACTAATGAGCTTGATGTGATCACCATCGTCGGTATGCCTGGAATAGGCAAGACTGCACTCGCATGGAAGACTTATGCTGATCATGATGTCATTAATGAATTCCCTATCCGTATATGGATCGATGTATCGAGTGAGTTCACGATGAAGGAAGTCTTTCTTGCCATTTTGAAGCACATCCCCTCGCTCGCAGTCAATATTAATGACAAAAATGAGGTCGAGTTAGCCCAATTTGTTGCTGAGTATCTAGAGGACGGACACTTCTTG…	MYLSSPKLSEFNDDPEFQQEPPIRDNLVVGLEDVTEEVKSYLTEETNELDVITIVGMPGIGKTALAWKTYADHDVINEFPIRIWIDVSSEFTMKEVFLAILKHIPSLAVNINDKNEVELAQFVAEYLEDGHFLIVMDDVLSTDDWDKLQFALPKSIKKGKVLITSCNESVAWYASKYRSPLRVRFLTPSESWSLLQVKVFGNLECPTELEDIGRLIADQCEGLPLAIVTVARALLEGNLSSSTTIRVWTKVCSRVPQYTSNIFHLNLPYQLRMCFLYFGMFPSDFEIPAWTLIRMWIAEGFVQPRGSVSLEEAAESYLKDLVSRNLVRVEKIKSNGKIKSCRIHGMLHEYCRIEAGKEGVLQQVQFSDGDFDPPISDLSSCYRLCITSNILDFLACKPS…
SmNBS23	IMPGSMI1N15885	ATGCCGGGAATCGGGAAGACAACATTAGCACGGATGATTTTTAATGATCCACAGATCATTTCTGAATTCCCGATCCGCATATGGGTTGATGTTTGGAATGAGTTGACAGAGAAAGATCCGTTGGTCACTATTTTGAGGAAATTCACCGCCATCACTGAGGATGTAATGGGCAAAAGTGTTTCGGAGTTAAGTGATGTAGTGATTTCGCACCTACAGAGTGCTAAATTCTTGATTGTGTTGGATGATGTGTGGTTGGCTTCTGATTTGGATAGGCTGAAAATTGCTCTACCAAAGTCCAATAACAAGGGCAAAGTGTTGATTACCAGCTGTAACGAGGAAAAGCGAGAGTTGGGAGCTACTCCAGATAGACGTTTTCGGAAAGCTGCGTGGATTGAAACG…	MPGIGKTTLARMIFNDPQIISEFPIRIWVDVWNELTEKDPLVTILRKFTAITEDVMGKSVSELSDVVISHLQSAKFLIVLDDVWLASDLDRLKIALPKSNNKGKVLITSCNEEKRELGATPDRRFRKAAWIETCQTIPSYILPTRLKVCFLYLAAFPYDHEIPVGELMRMWTAEGFIEELIDLSLEECAEAYLEDLICRNLVKVDQIKANALPGKQKAIYISFPLGF
SmNBS24	IMPGSMI1N1698	ATGTCACAATTACAATCCCCTGTTGCTGACGGCGATGAAGCAGATCCATTGGAGCTTCGTATTGCAGATGCAGCTTACTTTGCTCAAGACGTTATCGAATCTCACATTGTGGACAAGATTCAGCTCAGCAGATCCAAAGAAACCAAACCCGCCCGGTTCTTCAATTGGTTTCGAGCTCCAAAAAATGAGTCATCACAATCATCTGCAGATGGAAATCACGATGATGAAGAGACGAAATTGTATCAAGATCTGCAACAAGTGATAGAAGAAATGGATTTGACCAAGAGAGTGGCGATGAAGATCGATACTGGAAAGGCGCAGAGAAATGTCTCTGCATCTCCTGCTTCTATACGACCTTCGTATTCCATGGAAGAGAACAATGCCATGGTGAGCTCCGAT…	MSQLQSPVADGDEADPLELRIADAAYFAQDVIESHIVDKIQLSRSKETKPARFFNWFRAPKNESSQSSADGNHDDEETKLYQDLQQVIEEMDLTKRVAMKIDTGKAQRNVSASPASIRPSYSMEENNAMVSSDDVLRGIMEKLVGGRLDRQVIPIVGMGGIGKTTLARTIYSKPLITEYFDICAWATVSQKYDAKEILYELLLDVNKKKEGLSKRSEDELGLELYQCLSGRRFLIVMDDMWSIDAWDRIQPCFPNNENGSRVLVTTRLSQLSSQLNNNYSLQMEFLDEVSSWNLFSKTIFGEGSCPLELVGIGKKIVENCRGLPLSLVVVGGLLKKMEHTQGYWESIRKNLSSIVNLENDRHCLKILKMSYNHLSAYLKPCFLYMGVFEEDHAIRVSTL…
SmNBS25	IMPGSMI1N17291	ATGGCTGTAGATGCAGTTGCATCTGTGGTTCTCCAGAAACTACAAGTGATGCTAAGTGATAAGTCCTTCTCGGGAAACAAGATTATAAGGCGTCGCCTCAATCGGATGCAGGAGATCCTCGGGAAAACGAGCAGCTTGGTTGGAGCTGCAAATGAGGAACCAAATGCTCAAGATATCAACAAACTCTACCTCGGCTATCTCTACTCCATCGAAGACTCCATTGAGTCCTTCGCCCTCCGTTTCACCCGCCAGAGGAACAAGCTGGGATTCCTCATCAATCATGCTCTCCTACTCAAAAAATTCACAGCTCTCAAAATGCTCGACTCCAAACTCTCCAATATTCAGACAAAGGTTATGAAGCTCAACAATCGTACAAGCAGCCTTGAAAGCATCAGCAGC…	MAVDAVASVVLQKLQVMLSDKSFSGNKIIRRRLNRMQEILGKTSSLVGAANEEPNAQDINKLYLGYLYSIEDSIESFALRFTRQRNKLGFLINHALLLKKFTALKMLDSKLSNIQTKVMKLNNRTSSLESISSTRTNSLESASSRERRPEIKQTPLSSIQEETRGLKSSMKRAMSSPAVGNIQERPTNLRRNQSFRMLSRSNASMIRERWKQSKLMYSYSYNEEELSMVGYQCKVRELRPRLEKLDDRIIPIVGELGSGKTMLARAIYGNRSIKNMFKPAAWANIFKESMTTDILLALLNQVKKSEVQDGSNEDYLKSRLVQELTDRRYLVVLDGVQTPEQWDRLKDAFPDQQNGSKIILTTFDERVAEHADSKRQVYNLEKLNPEESWSLFMRKVGSQ…
SmNBS26	IMPGSMI1N17584	ATGGCTTATTCTACTCTTGTTTCCCTTGAGCGCACCATTGATCAATTCCTCAATCATAATCAATTTTCCATTTCTCCTCATGAAAAAAAACATATTATATCTCTCGATAAATATGTTATTACACTCCGAGCTTTTCTCGAGGAATTTCCCGAGAAAGCCAAGAGTTTGGAAGCAAGAATGAGGAATGTAGCAATGGAGGCGGAAGATGTTATTGAATTGTATATGACGGAAAAAATCCACTACAATATTCGATATACCCACTGGATTGCAGAACTAAGAAGATTCAAGTTTATATTCCAGTTGCGCAGAATAAAAGATCAAATGGATTCAATCGCCGGAGAGGTGGTGGAGATCAAAAATAGAATCATCATCAAAGATGCACAACTTGATGATTCTGTT…	MAYSTLVSLERTIDQFLNHNQFSISPHEKKHIISLDKYVITLRAFLEEFPEKAKSLEARMRNVAMEAEDVIELYMTEKIHYNIRYTHWIAELRRFKFIFQLRRIKDQMDSIAGEVVEIKNRIIIKDAQLDDSVGASPSSSQGGEASKIDMVGLNKDLLEIKTWLCEDSRQLKILPITGMGGIGKTTLARNAYDDPLIMEHFDIRVWVTISQDYSEERILSNIFDSLKEFVLERERGNISMAVKVYQILVGRRFLIVLDDMWSAKALDDTRQLFPDNNNGSRILLTTRLRDFAAYANSSTPSHEMRLMDPDQSWNLLREKVFGRQDSILPELEAIGRDIARSCGGLPLAVVVAAGLLSTVSKTQTSWEEIAENVKSSLATIDAQIEKILSLSYNNLPHHL…
SmNBS27	IMPGSMI1N17678	ATGGCTTATGCTGCTGTGATTTCTCTTAAGCAAACTATACATCACCTCCTAAATTCTTCTCATATTTCCATCCACTCTCCTAGTCGAGAAACCTTACAAGCTGCATACAAACAGCTCACATCCTTACAAGAGGCGCTCACACGATCCGACGACGACACCAGCAGCACTAGGAGAAACAGATTGAACGCCATCGACACACAAATCAGAGAGGCCGTTCATCAATTACAAGACTCACTCGAATCCCATGCCTCACACCACTTTCAACACCCAGCACTTCCTCCTCTACACTTAGAGTTCACATCGCAGGAAATCATTTCCTTCGCTCAAGCAGCGAACAAGATGGAGAAGGCCTACGTTCAAGAGCTACAAAACCCTAATTTCCAAGATGATGATCGCGAT…	MAYAAVISLKQTIHHLLNSSHISIHSPSRETLQAAYKQLTSLQEALTRSDDDTSSTRRNRLNAIDTQIREAVHQLQDSLESHASHHFQHPALPPLHLEFTSQEIISFAQAANKMEKAYVQELQNPNFQDDDRDSAATLPIHNSAVKMVGLSDAIADIKDHVLRILRPDYYGVFTFFGDAGNGRSVVARGVYDDVYVGGERAFDCGAWVRIGSTYQLKQILLNIIAQINKIDREYLSSEGEEELGEHLCASLRGRRYIVVLDDVRDAEILGWLRRSLPEQNNGSIVFLTTGVSEVAELDEGFFRYDIPVVLSEMISWRCIGSLIKSRGWLISPEFEKAGKKIAKNCRGFRLVVAKVMVALLRSEKTLNLWRKLAADIDDPVFTVDDEISEVISFVN
SmNBS28	IMPGSMI1N17715	ATGGCTTATGCTGCTGTGATTTCTCTTAAGCAAACAATAAACCGCCTCCTGAATTCTCCTCATATTTCCTCTTTCTCCTCAACTCCAGAAATCTTACAACTCGCATACAAGAACGTGGCGTCCCTACAAAAAGTTCTGGAAAGATCGGATGATAGAAGCAGCAGAAGTAGGAAGAGGTTGAATGCTTTGGACGCAGAAATTAAAGAAGCAGTCCACAAATTAGAAGATCTACTCGAATTCGAAGTTTCAAACCATTTCCTTTCAGCATCAGATCCAGACAGCCATGGAATTGGAAACGAACAACTGAGGCAAGAGATTAATTCCTTAACGAAAAATATGAAGAAGAAGGAGGAAGATTATGTTAACGAATTGGAAACCTCAGCAGAAGAAGATGAGAAT…	MAYAAVISLKQTINRLLNSPHISSFSSTPEILQLAYKNVASLQKVLERSDDRSSRSRKRLNALDAEIKEAVHKLEDLLEFEVSNHFLSASDPDSHGIGNEQLRQEINSLTKNMKKKEEDYVNELETSAEEDENDNAAGLDFGVKMVGLSKEFNHIKSKLLKGVRPDDFGVFAFLGMAGSGRSMIAKTIFEHIYNGREQSLECGARVDNIVEDLQRIYPSCLDDNQRTGAIRMVGAALNSGLSINALEPFKMRMFPDYGMPQIEFISVFGMAGIVLDDVWSIEALQLLEDLFQKFKVKVLVTTRIRYVTRFRPIDKIVVRMRLLNKEESWNLLCQKVFAEGSCPHALEKAGKRI
SmNBS29	IMPGSMI1N1839	ATGGACAGATCAGAGTCTTCCTCTCGACAAACTCTCTCAGAGATGTTCCAACATTTGCATAAATGGAGGAACACGAGAAAGACCAAGAGGAGAGACCCTCTCAAATTCAAGTGGTCTCAGTTTCATCTCTCTGTAGTCCACGGCTATGTCTTGAAGCTGAAGCTCAGCCCCGATTCCAAGCTGCTGCGCCTCGCCACCTCGCTCAACCATGAATTCTCCGGCCTCGTGCCCGAAAACTCCGCTGAATACGACGGCAGAGTCGCGTCTCTCGCGCACGCAATCGAGGAAGTCTTCGTCGTGCCAGAGCAGCACCAGTTGTTCGAGAGGGACGAGGTGGTCGAGAGAGACGGATTGATCGCAGCGTTAATGGACATGCTTCTGCGTTTGCTGCATAACCGG…	MDRSESSSRQTLSEMFQHLHKWRNTRKTKRRDPLKFKWSQFHLSVVHGYVLKLKLSPDSKLLRLATSLNHEFSGLVPENSAEYDGRVASLAHAIEEVFVVPEQHQLFERDEVVERDGLIAALMDMLLRLLHNRPGSVHSVEDRIEHLRKLLRFLLGVLGHDQQGGHDLLTEFETVANKAGSLVHLIVFSTEADSISKSAEKGFGALLRRMEDLKSRIIKRRGVTEADATRKTAAAGDSLFIVDSLVDDLGDLLSRVGIADVKDQVATLQHELRLSSSLLKDSRLPQHVMQLRDAAYEAEYLINSFLVGNGDVSCRYFSISLARVIRKVKSLQSGHRGSEKNFDVCVSRFGQLSIQNKSSSSVEDVIGFEDKELEILQYLDGGSENLQIVALSGMPGVGK…
SmNBS30	IMPGSMI1N1876	ATGGACAGATCAGAGTCTTCCTCTCGACAAACTCTCTCAGAGATGTTCCAACATTTACATAAATGGCGGAACACGAGAAAGACCAAGAGGAGAGACCCTCTCAAATTCAAGTGGTCTCAGTTTCATCTCTCTGTAGTCCACGGCTATGTCTTGAAACTGAAGCTCAGCCCCGATTCCAAGCTGCTGCGCCTCGCCACCTCGTTCAACCATGAATTCTCCGGCCTCGTGCCCGAAAACTCCGCTGAATACGACGGCAGAGTCGCGTCTCTCGCGCACGCACTCGAGGAAGTCTTCGTCGTGCCAGAGCAGCACCAGTTGTTCGAGAGGGACGAGGCCGTCGAGGGAGACGGATTGATCGCAGCGTTAATGGACATGCTTCTGCGTCTGCTGCATAACCGG…	MDRSESSSRQTLSEMFQHLHKWRNTRKTKRRDPLKFKWSQFHLSVVHGYVLKLKLSPDSKLLRLATSFNHEFSGLVPENSAEYDGRVASLAHALEEVFVVPEQHQLFERDEAVEGDGLIAALMDMLLRLLHNRPGSVHSVEDRIEHLRKLLRFLLAVLGHDQQGGHDLLTEFETVANKAGSLVHLIVFSTEPDSISKSAEKGFGALLRRMEDLKSRIIKRRGVTEADATRKTAAAGDSLFIVDSLVDDLGDLLSRVGNADVKDQIATLQHELRLSSSLLKDSRLPQHVMQLRDAAYEAEYLINSFLVGNGDVSCRYFSISLARVIRNVKSLQSGHRGSEKNFDVCVSRFGQLSIQNKSSSSVEDVIGFEDKELEILQYLDGGSENLQIVALSGMPGVGK…
SmNBS31	IMPGSMI1N19058	ATGGATGCTGAGCAAATCTCCACCGTCGATCTCACCATCAAGATTGCGGCGGCGGACGCAACAGAAAATTCATCTCCGTACACCTCGCCGCTGGTGTCCCCACCCTCGTCGGCATTCGTGTCGGCGCTGCAGTCCCCTTACATCTCCCCGAGGGCCAACTCCGACGACGTCCCCACTCCGGCCACCACGCTCACCCACCCCTCCCCGCCGGTGTCGTACAGCGGCTCCCAGTCTGACGACGTCCCGAGCACCTCCTACACCCCACCGCCGGAGAAGCTCAAGATAGTCACGTGCGCGGCGGAGGCGGCGCCGAGGATATCCTTCTCGTTTCCCATCCCGCGCATCTCATTCGCCAAGGGCTCCGCGTCGCCGGCCGGCGGCGGCGGCGGCCTCGCGAAG…	MDAEQISTVDLTIKIAAADATENSSPYTSPLVSPPSSAFVSALQSPYISPRANSDDVPTPATTLTHPSPPVSYSGSQSDDVPSTSYTPPPEKLKIVTCAAEAAPRISFSFPIPRISFAKGSASPAGGGGGLAKLRSCDVYIGFHGQNPNLVRFCKWLKSELEVQGIASFTADRAKYADSQSHEIADRVICSVAFGVVIVTDYTLLNHLSLEEIRFFAQKKNLIPLFFDTDAKEIASLFNPHADGNKECKEALDGLMKCHDFKLETNEGNWRSCVSKAVGILRGKLGRKSVADRESDVFEELPFPRNNFFVGRETELLDIETALFGCWEQECEAQGRGNKYISLEVGRCKEPNLEAWVEVEPTPVKSAKHKKAKGGNVVCITGSPGVGKTELALEFAYRY…
SmNBS32	IMPGSMI1N19237	ATGGCGGATGCTTTGATTTCAGTTGTGGGAGAGAGAGTTGCAGCTATCATTGAAGATCAGATTCGCTACGAGGTCAATTTGGTGAGAAGTGTCGAGAAGAAGGTTGTCGATCTTTCAAACAAGCTTACGACGATCAAAAATGTGTTGGATGATGCAGAAAAGAGAGGAGTGAAAGAATCAAGCgtcaaaaattggttgaagaagctcgaagatacggcttatgagatggacgatattttggatgaatggaactaCGCTCTTCTCAAACATAAGATGGCTGAAGATGTTGCTCTTGCTTCTACTGAGCAAAAGGTATGCTGCTCCTTCATCCCATCTTCATGTTTTTGTTTCAACGAAGTTGGTGTTCGTCGTGATACTGCCATAAAAATACAAAATGTG…	MADALISVVGERVAAIIEDQIRYEVNLVRSVEKKVVDLSNKLTTIKNVLDDAEKRGVKESSVKNWLKKLEDTAYEMDDILDEWNYALLKHKMAEDVALASTEQKVCCSFIPSSCFCFNEVGVRRDTAIKIQNVKATLDQILKEKDDFSFVMSLPSNDHVAESWRVQSISSIDLEKIHGVDIERNKNDIVRKLIRLDADTQIMSIVGMGGIGKTTLAQLVYNDIQVKGCFELTIWICVSDPFDVAGIARGIVESVGIESIPPNTNQLELVLQKLRDSVAGKKFLLVLDDVWTEDYNKWEPLKINLQYGAAPTSKILVTTRNERVAKMMGTLDKEIYRPQHLSDEECWSLMRRISLSGRSEEECGEFEDVGKKIAGKCKGLPLAANVLGSLLQFKNSLEEW…
SmNBS33	IMPGSMI1N19242	ATGGCGGATGCTGTTATTTCAGTTGTGGTGGAGAGAGTTGCAGCTATCATTGAAGATCAGATTCGGTACGAGGTTAATTTGGTGAGGGGCGTTGAGAAGGAGGTTCTGGATCTTTCCGACAAGctcaacacgatcaaaaatgtgttggatgatgcagaaaagagaggagtgaaagaatcaagcgtcaaaaattggttgaagaagctcgaggatacgacgtatgagatggacgacattttggatgaatggaactacgctcttctcaaacaTAAGATAGCTGAAGCTGCTTCTCCTAAGCAAAAGGTAAGCTGCTCCTTCGTCCCATCTTCATGCTTATCTTTCAACAAAGTTTCTTTTCGTCGTCATACTTCCAAGAAAATACATAATGTGAAGGCTAAA…	MADAVISVVVERVAAIIEDQIRYEVNLVRGVEKEVLDLSDKLNTIKNVLDDAEKRGVKESSVKNWLKKLEDTTYEMDDILDEWNYALLKHKIAEAASPKQKVSCSFVPSSCLSFNKVSFRRHTSKKIHNVKAKLDQILKEKDDFNFVMHLPSIDHMPKSGRVQSTSSIDLKKVCGVDIEKNKNDIVRKLRLNGDTQIVSIVGMGGIGKTTLAQLVYNNTQVKNCFGLKIWICVSDPFDVAGIARGIVESVTKQIIPPNNSQLDLVLEKLRDCISGKKFVLVLDDVWTEDYNKWEPLKINLQYGAPTSKILVTTRNERVAKMMGSLDEDIYRPQQLSDEECWSLMRRISLSGRSEEECREFEDIGKKIASKCQGLPLAANVLGSLLQFKNSWEEWENVWK…
SmNBS34	IMPGSMI1N19251	ATGGTGGAGGTGTTGACATTGATAGCTCAAAGTTCTGGTGCTGTGTACAACGGCACAAAAGACCTTGTGCGGTACATAAGGGGTGAGCGCCGAGACGTCAAGGATTTGGAACCACGAATAAGTCAGCTGATACTAAATCTGGAGTTCTTACTGTCGGAGAAAAACAGAATTGATCGATCCTTGAGAGCTTCAGTCTCCACAGAGAAAACAAATTTTTACGAAACGATGACGGCAGAAATCGACGTCATCGATAAGGAATGTATCAGGCTCCTCAGCAAGTACACAAAGCTCACCAAAAACGAACTAAGCCCAACAACTCCGAGCTTGAGCATTGAAATGCTCAACGATGTGAAATCAAATGTGCAGATGTTCAAATTCCGCAAGCCCGCGAAGCTGAGC…	MVEVLTLIAQSSGAVYNGTKDLVRYIRGERRDVKDLEPRISQLILNLEFLLSEKNRIDRSLRASVSTEKTNFYETMTAEIDVIDKECIRLLSKYTKLTKNELSPTTPSLSIEMLNDVKSNVQMFKFRKPAKLSRDVAKLNKRASEAAKTLISGYMTQKKAKPNQQKLDEDANVLPVFDEYVDKIMYHLFEDKGCSCVGILGCEGAGKTTVLRKLYNRLLDYLLSGDEEGPKLDHIIRIDYPPVSETEEDKNMIVEILQQEIMEQLEIPHEGSKSRVRNENTISTFLRDKKYVLLMDQVSRYIDLEGLGVKQDHKYKKVVVCSSEKKVVSSMTEHKVEILKLNMSEAMVLIQNICGELKGQKSVIATRIIKCCGGIPWLIRFVARELKDKEDDKIWNYML…
SmNBS35	IMPGSMI1N19258	ATGGCGGAATACGTCGTGTTCTGCGTGATACGCAGCCTGAGCGAGCTGCTGGTCTACGAAGCGAGGCACATCCCGGAGCTCCGCGGCCGAATCGAAGTGATTCAGATGAAGCTCAGGCAGCTGCAATCCATCCTAGAGATCGCCGACGCCAGGCAGGAAGTCGACGAAGGGATCCGCAACTGGATCGCTGAGACCAGAGAAGTCGCCTACGACATCGAAGATCTCCTCCTCGTAGTCCTCTCCTCTTCCTCTCCTTCCTCCTCCACCAGCCGCAGAAAATACAGTCTGTTCAGAGAAGCCACGAGCCTCCACAGTCTGGAGCCGAAAATCCAGCTCATCGAAGCTAAGGTTTCCGCTCTCGAATCAGATTTGCGCGTCAGGAATATTAGGCCGCGCCAC…	MAEYVVFCVIRSLSELLVYEARHIPELRGRIEVIQMKLRQLQSILEIADARQEVDEGIRNWIAETREVAYDIEDLLLVVLSSSSPSSSTSRRKYSLFREATSLHSLEPKIQLIEAKVSALESDLRVRNIRPRHRGSPNPIARRRQQQRRTYSHFVEDDLVGLDDHVEQLVSRLVNEDSDQVVSITGMGGIGKTTLAKRIYHHHDVREHFHAFAWACVSQQGQPDDVLQRILNKLEPEKRKAISNMRIDDLVEELIHVQRRKRCLIVLDDVWDMDAWDVVFKPVFGNRQASRQVNIKVLLTTRNKEIARYIDLDAPCYLYEQRHLDQEESWELLKKKVSRNLSFAGISLDRKPSSSRSVEEHEYSSGFEDEDAILSRAESFHSCFSDEEDELVSRIHSLS…
SmNBS36	IMPGSMI1N19271	ATGGAAATCAAAGAGATGAGGGTCGGATATCAGCTGCATACAAAGTCAACGCGTCCTGATTCCACAGAGATTTCCCCATCCTCAATCCGCGAATTCCTGCTGAAAATTGGCTATGCCGCCAGGACGAAGAAAACAAAATATTACGATGAAGTGCTACGGATGATTTTGGAAGATAACTTTCTTGCTCCTACTCAACTGCGGCGATCTGGCGACAACTTTCCGTCCGAAATATTCTTGGGGAGAGACGATGACAAAAAGAGTCTCCTCTCTCTATTGATGTCGGAAGATGAAAAGGTTGAAAGAAGCGCTCAAGAAGTGGCCAGGAACACAGGAGTGTTCCCACTAAATAAGAAGTCTGTAGGTACTTATCCGAGGTTTAAGACAAAAGAAGCTACAGGG…	MEIKEMRVGYQLHTKSTRPDSTEISPSSIREFLLKIGYAARTKKTKYYDEVLRMILEDNFLAPTQLRRSGDNFPSEIFLGRDDDKKSLLSLLMSEDEKVERSAQEVARNTGVFPLNKKSVGTYPRFKTKEATGKETIFTGGGKKFRTQFSAIQIAGCSGIGKTSLAREVYEERSVKEHFDLLVWAQFEGRELDLKHAARGILRSAMGMSCAVDELDELDEMVRDTLQAQRCLIVFDGIGAVSNDSWLHMSQCWFNFLDLGSKLVLITTPTTSMDVPNLVKRELLPLSLHNGRSLFSSLAFEFDTLDFALSIAAQNLASSCGGIPLVLNLFGSLIRCDQKIRDFRLEANLLPPLWDASATILLCVVALPSYLRRCLAYCALFPEGSSLNKEKMVDMWIAN…
SmNBS37	IMPGSMI1N19272	ATGGGCGGGATCGGGAAGACGACCCTCGCCCGCCTCGCCTACGACGATCCGACGGTGCGGGAGCATTTCGAGCTCAGGGCGTGGGTGAAGATGGACGGGCAGGAGCGGAATCAGACACTCGATATCGCGAGGAAACTGCTCAGATCCGCGACGGGGATGCTAAGCCAGCTGAATAATCAGTCCGAGCTCGACGAAATGGTCTCCGACGCTCTGCTCTCGAATCGATCCCTCATCGTGCTCGACGACGTCGTTTCCATGGAGACGGAGCTGTGGCAGAGGATGAGAGATTCCTGGTTCCGTTTCGTGGGCTTGGGGTCGAAGATCGTGATCACAACTCGTGACAAACAAGTTGCAGAAGTTGCATCCAGCAACGCGGCGTTCGATTTGGGGGAATTGCAT…	MGGIGKTTLARLAYDDPTVREHFELRAWVKMDGQERNQTLDIARKLLRSATGMLSQLNNQSELDEMVSDALLSNRSLIVLDDVVSMETELWQRMRDSWFRFVGLGSKIVITTRDKQVAEVASSNAAFDLGELHQDDAWSLYSSLAFSRRENARLIAAAKLCKGVPLSLRLLGSLTRFEKALIQGISSSSSSPNLMELDTNSILSMSLLTLPQHLFNCFAYCGIFPYGYVVEKEKLIKMWIADDVVKPSPSPSPSSSLEDIVKLTSTNCSADHSSPT
SmNBS38	IMPGSMI1N19297	ATGTACAAATTGAAACCAAGAAGGGCAATATCGTCACTAGCTAGGACAAATTTTCTCTTCTCCAGAGCTTTTCCTTTCATGGGTGCAGCCTTTGTTTCCTTCTTCGTTCATCGACTTAGTGCGGCAGGCGATGAGGTCGAGAGGCTGGACAATGATCTCATGCTCTTAAATGCCGCCCTTCACGAAATGGACGGGGATCAGGTGGCCGAGTGTCGGGAAGAAATACATCTCAAGAGGCAGATCAAGGAGCTTCTTTATGATGCCCAAGACATCAGAGAATCATGGTCGATCCACCTGGCGGCCAACGATACTACCTACGGCGGCCTACGGCTAGGTACCGAACTGGTAGAAGAGATCAACTCCATTCGGCAGCATAGGCTACGGCCCATGCGTCGCATG…	MYKLKPRRAISSLARTNFLFSRAFPFMGAAFVSFFVHRLSAAGDEVERLDNDLMLLNAALHEMDGDQVAECREEIHLKRQIKELLYDAQDIRESWSIHLAANDTTYGGLRLGTELVEEINSIRQHRLRPMRRMIGVPSVQLNNEVPPIRQTKIDCFAKEEEALRKNLMKKTEEVDVISITGMPGIGKTTLAWKIYQNEEIKGEFPTRIWVDVPIHFSCRDLYLNIIKEYIKQGVAGYEDVRIQLSMPFLTCSVESYLHFLDAFAKSGKISDDQLINGVRACLKMSKFLLVLDDVWTDTDVSLSNIMLLLPKCGKVLITTCNAYVMREPHVMRLRFRNDEESWELLQREVFGRLGVCPETLRSAGRAIARNCDGLPLAIAAVGARLGVASSAAAAAEYLN…
SmNBS39	IMPGSMI1N19302	ATGGTGTTAACATTGCTAGCTCAAAGTTCTGGTGCTGTTTACAACGGTACAAAAGACCTTGTGCGGTACATAAAGGGCGAGCGCCAACACGGCAAGGATTTGGAACCACGAATAAGTCAGCTGATTCTAAATCTGGAGTTCTTACTGTCGGAGAAAAACAGAATCGATCAATCCTTGCGAGCTTCGGTCTCCACAGAGAAAACAAATTTTTACCAAGTGATGACGGCAGAGATCGCCGTCATCGATAACGACTGCATCGAGCTCCTCAGCAAGTACACGAAGCTCACCAAAAAAGAACTAAGCCCAACGACTCCGAGCTTGAGCATTGAAATGCTCAACGATGTGAAATCGAGTCTGCTGACGCTCAAATTCCGCAAGCTCGCGAAGCTGAGCCGAGAC…	MVLTLLAQSSGAVYNGTKDLVRYIKGERQHGKDLEPRISQLILNLEFLLSEKNRIDQSLRASVSTEKTNFYQVMTAEIAVIDNDCIELLSKYTKLTKKELSPTTPSLSIEMLNDVKSSLLTLKFRKLAKLSRDVAKLNKRALDAAVKLRQEHMIQKKAKPNQQKLDEDANVLPVFDEYVDKIMYHLFEDEGCNCVGILGCLGAGKTTVLKRLYNRLLSGDEVDHIIWIDYPQVSEVEEDKNIVVEILQNEIMEQLEITHEGSKSRVRNVNTISTFLCGKRYVLLMDHVSTSINLEDLRVKQDHTYKVVVCSSEKKVVRSMTEQKVEIRRLDEGEAMALIENVCGKKLCGRKSEIAKLIIKCCGGIPWLIRFVARELKDEEDDKIWNYMLRRLQSKSKST…
SmNBS40	IMPGSMI1N19311	ATGGGGGTGTGGTTAACATTATGTTCTGGTGCTCTGTACAACGGTATTAAAGACCTTGTGCTGTGCATAAAGGTTGAGCGACAAGACGTCAAGGATTTGGAAGCACGGATGATAGACCTTATAAGTCATCGAGATTTCTTACAGTCGGAGTTTGAAAAAATCGAACAATCCTTGACAACTTCTGTCTCCAGAGAGAAAGCCAAATATTACGAAACGATGAAAGCAAGGATCGCCGGCATCGATGAAGACACAGAGAAGTTCATCAACAAGTACACGAGGCTCACCGGGAACCACCTGAACACAACAGATTCGAGTTCGACCATTGATACGCTCAACGAGGTGAAATCGAATCGGTGGACGATCAAATTCTTCAAGCTTGCGGGGCTGAGCCGAGACGTC…	MGVWLTLCSGALYNGIKDLVLCIKVERQDVKDLEARMIDLISHRDFLQSEFEKIEQSLTTSVSREKAKYYETMKARIAGIDEDTEKFINKYTRLTGNHLNTTDSSSTIDTLNEVKSNRWTIKFFKLAGLSRDVDNLTKRALDAKVDLKDEYMRQKKAKPNQQKLDEDANVLPVFNDYVDDIMEYLCEDEGYKSVGILGREGAGKTTVFKKLYNRLLEELLSGEKENLKLVHIIRIDHPPVSRTEDEIMILQREIMEQLGISKEEAKDSVKINADTISTFLHGKNYALLMDHVSKSIDLESLGVKQDHKCKVVVCSSNKKLASSMKHTVEIRGLNKDDAMKLIQNICGELHDGRKMIAERIIECCEGIPKLICLVANELKDKKDPGMWSNVKRELQSKGS…
SmNBS41	IMPGSMI1N19328	ATGGCGGAGGCTGTGGTTACAATTCTGCTTGACAATTTAGGATCTGATGTGACATTGCACGTGCGTAGGATCAGTGAAGCAAAAGATGAACTCCAGAGGCTGGAGAATGACCTGAGGCTCTTAAACTGCTTCCTACACGACGTGGGCGGGAATCGGGATCTGGAGAGGCAGATCAAGGAGCTCGCTCACGATATCCAAGATATCCGTGATTCTTGGTTGATCCACCGCGCCGCCAACAGACATCTGACGCCGAACAAGATTAGGGGTATGTACGAACTCGCGGAACAGATCAGCTCCGCTAGGGTTGGTAGAATAGACCCCTTGTTTCGCAGGATCGAGGCATATAGAGATCTGCGAGAACTGCAACAGCACCCTACAAAACTCAATCAGCTGAAAAAA…	MAEAVVTILLDNLGSDVTLHVRRISEAKDELQRLENDLRLLNCFLHDVGGNRDLERQIKELAHDIQDIRDSWLIHRAANRHLTPNKIRGMYELAEQISSARVGRIDPLFRRIEAYRDLRELQQHPTKLNQLKKTEEPWIAPNKFVGFEKEEETFIRILMEETEEVDVISITGMPGIGKTTLASKIYHDERIIDEFPTRIWVDIPLDFNSRDLNLCILKELMRQGMFNMPGQASSSRASPLDILNESIESGRISDHQLIYEVHACLKKRRFLLVMDNVWTADTLQTIRCFLPNAGKILTTSRNNHVAGKPRVLRFLDEDESWKLLQLEVFGNLVECPEWLRPVGKRIVDNCDGSPLAISVVASSLMVPPSTDEAMVEPPTDTASALTKKWWEKVAENVTS…
SmNBS42	IMPGSMI1N19332	ATGGTGTGGCAAATTTTGCAAACGTTGTACCCGCCTGTTAAAGACGGGGTTTCATACATGAAGGGCAAGGCAAAATATGTTAAAAAATTAGAAAACAATTTAACAAAGATCGTTGCAGAGTTGGCTAACTTTTATTCTAGGAAGCGCCAAATTGATCAAACACTTGAAGCAAGTGTGTCTAAAGAAAGAAGTGATCTATACAATGTTAGGATCACGCAGTTTGAAGATTTGGAGAAAAGATCTTTCGAGTATATCAATAACTACCGACGTCTCTGCCACAATGATCTCCCGAATTTTGAGGCTCACGACGTCTCAAGTGCAACAGACGTGATCAAGGCTCTGCGGGAGAGAAAGCCAATCATCTTGACGCGCAAGTTCTTCAAGCTTGCAAAGCTCAGT…	MVWQILQTLYPPVKDGVSYMKGKAKYVKKLENNLTKIVAELANFYSRKRQIDQTLEASVSKERSDLYNVRITQFEDLEKRSFEYINNYRRLCHNDLPNFEAHDVSSATDVIKALRERKPIILTRKFFKLAKLSRKISELLADISEVTEKMKQEDVLCDKKIESVQVKHDDIDLPSSTGYVERILRYLGEDGIRSIGILGAIGVGKTTILKTLNNQLKNSSMKMKFEYVIWIDCDKQRDAKDLIQDEIMGRLKLEKANSAEQNAEMISKFLWDKKYILLIDQVSSTIKLDDVGIHKDHKHGKVVVASSNRKVIEPMIDEHVEIQPLSENEAFGLFKQICGTIDDTRIEFFAKCIVRSCGGLPLVIKLVAYHLKGQRNEEEWSDVKSLLQSETKAKLQNLQ…
SmNBS43	IMPGSMI1N19334	ATGGCCGATAAGGAGGCCGCCTATAAGAATGCCGATGAGGCAGCTAGATTTTGGCTAGACGTCATGACGCAGATATTGGGTGATGAGGATATACCATCTGGGGTGAAAGAAGAGCTAAAGAAGCTGATGGTTGAAGTCGGAACTGTAAAGGACTTCCTCAAAATGGAGGCCAACAAGCCGCGGAAGGAGGTGTTGAGAGAAATGGATTTGGAGAGGCTTATGAAGGAGGTGGCGTATGATGTTGAAGACGCAATTGAGTCTACGTCAACTAAGATGGCTGCCGCCATGGCCATGAGTAAATGCTTCCGCGGATTCCTGGTTAGAGGGCATGCTCGCAACCTCGAAACAACGATTGAGTCCATCAAAACTCGAAGGTTAGAACCCATCACTCGCTGGATC…	MADKEAAYKNADEAARFWLDVMTQILGDEDIPSGVKEELKKLMVEVGTVKDFLKMEANKPRKEVLREMDLERLMKEVAYDVEDAIESTSTKMAAAMAMSKCFRGFLVRGHARNLETTIESIKTRRLEPITRWIQAYKVRGIQQIRSTITNQVPSEKLNKEAPKKFVGFEDEAETLISTLMAETEELGVIAITGMAGMGKTTLASMIYHDERIHKEFPTRIWVNDHFCTKELYRNILEQCKSQQIDTPQECRNQAPSDFSQISADDLKHAVTEYLKKTKYLIVLDDVWDAEPLKTFSKMLPKTGKVLITSRNNSITTNPHVLRFLNEKESWELLQLEVFRELDVCPETLKSTGERIAQSCAGLPLVIVAVGNSLVVESSTETAVDFTETWWKAVSENVKL…
SmNBS44	IMPGSMI1N19347	ATGGGGGATGTGTTCACATTGCTAGCTCAAAGTTCTGGTGCTGGTGCTGTGTACAACGGTACAAAAGACCTTGTGCGGTACATAAAGGGCGAGCGCCGACACGCTAAGGATTTGGAACCACGAATAAGTCAGCTGATTCTAAATCTGGAGTTCTTACTGTCACAGAAAAAAAGAATTGATCAATCCTTGAGAGCTTCAGTCTCCACAGAGAAAACCGATTTTTACCAAGTGATGATGGCAGAAATCGGCGTCATCGATAGCGACTGTATCAAGCTCCTCAGCAAGTACACGAAGCTCACCAAAAACGAACTAAGCCAAACAACTTCGAGCTTGAGCATTGAAATGCTCAACGATGTGAAATCGAATCTGCTGACGCTCAAATTCCACAAGCTCGAGAAG…	MGDVFTLLAQSSGAGAVYNGTKDLVRYIKGERRHAKDLEPRISQLILNLEFLLSQKKRIDQSLRASVSTEKTDFYQVMMAEIGVIDSDCIKLLSKYTKLTKNELSQTTSSLSIEMLNDVKSNLLTLKFHKLEKLSRDVAKLNKRALEAAVKLKPNQQKLDEDTNVLPVFDEYVDDIMYHLFEDEGCNCVGILGCEGAGKTTVLKKLYNRLLSGDEVDHIIWIDNYPGTEEEVVEKLQKEMMEQLEIPHEGSKSRVRNANTISTFLRDKRYVLLMDHVSTSINLEDLGVKQDHKYKVVVCSSEKKVVRSMTEQKVEIRRLDESEGMVLIQNICGKLYDRKSYIAKRIIECCEGIPLLIHLVAVELKDKKDDYSWNYMRRSLQSRPKSPELISLGPYAKVY…
SmNBS45	IMPGSMI1N19783	ATGGCCGATAGGTGGCTGAGGAGGTTATGGTGCGCGCCTGATGAAATTGGTGAGGCAGGCGTTAAGCTCCAGTCGCTGGAGAGGGATTTAGAGGAATTCCTTCAAGTAATGGGGAGGAATCAGGCGGATTCTGAAGGATCTCGAGTAGCCTTGAAGAGACAGATGAAGGATATCGATTATGATGTCCAAGACATCCGTGAATCTTGGCGGATCTACTCGGCGGCCAGAGATACTACTCTCTGCGGCTGGCTTGGCCCAGATTATAATAAGGTAGGTTGCACACTGCAAAGAGAGATCGAGTCCGTTCGAAATTATAGGCTAAAGCATATACGTCACATCACCCCGACATATAAAGGTCTGCTGCAAGGCAAACAAGAACAACCTACCGAAGCGAATCAG…	MADRWLRRLWCAPDEIGEAGVKLQSLERDLEEFLQVMGRNQADSEGSRVALKRQMKDIDYDVQDIRESWRIYSAARDTTLCGWLGPDYNKVGCTLQREIESVRNYRLKHIRHITPTYKGLLQGKQEQPTEANQVPLVQLSKEVAQVRVKKSVGFEDEAECLINCLMQETKELDVISITGMPGIGKTTLARKIYQSEKIRTQFPTRIWVDIPREFCSKDLYLNILKEFIKQGRVDHGKLLVWLDMPPASRITVSYLDTLNYSGKISDIKLMEAVRVCLESRRFLLVMDAVWTADSLRSVTDLLLKMGKVLITTCNTSVCVDANGKRKPHVLRFLNEKESWDLLQLEVFGKLCACPEILKTTGECIAKNCDGLPLAIVAVGARLRFASSTVTSEYLNEQWW…
SmNBS46	IMPGSMI1N19813	ATGAGCAGCAAGGTCGAAGATGAACTCCAGAGGCTGGAGAATGATGTGAGCCTCTTAAAGGGCCTTAACGACGTGGGCAGGAATCAGGGTCTGGAGAGGCAGATGAAGGAGATCGTTTATGATGTCCAAGACATCCGTGAAACTTGGTTGATCAACCGGGCGGCGGCGGCGGCGGCGGCGGCAGCGGCAGCGGCAGCGGCCAACAGTAATATCTGGCGCCGATATTTGACTCTGGATCTGGACGAGATGAGTGTTTACGGAATAGCAAGAAAGATTAGATCCACTAGAGATGGTAGGGTAGACCCATTGATCAAGGCGTATGAAGATATGCAAGACGTACAAAGACTCCCTACGAATGTCAATCAGGTACCTTTAGTGCAGTTAAGCAAAGAGATTGCC…	MSSKVEDELQRLENDVSLLKGLNDVGRNQGLERQMKEIVYDVQDIRETWLINRAAAAAAAAAAAAAANSNIWRRYLTLDLDEMSVYGIARKIRSTRDGRVDPLIKAYEDMQDVQRLPTNVNQVPLVQLSKEIAQVRVKKCVGFEDEAECVGFEDEAECLINCLMQETEELDVISITGMPGIGKTTLARKIYQSKKIRTQFPTRIWVDMPPEFCSKDLYLNILKEFNEQDMVDYDEFESLLDMPCSKKSTFLLVMDAVWTADALESVRCFLPKTGKVLITTRDNRVTRKPHVLRLLNERESWDLLQLEVFGKLDECPEKLKPLGERIAKNCDGSPLAILIVASSLVIPSRVPVDDLTENGWMKVSEQPTKYITEYGAHHDLFKRVELSYIQLPQYLQDCF…
SmNBS47	IMPGSMI1N19910	ATGGAAGATGCTGGTGCAGCCGTCCTTCAAGTTCTGGTTCAAAACCTCATCGATCATTCCAAGAATGAATTCTCACTAATCCGAGGTCTCGACAAAGAAGCAGCAAAGCTAACTGGGAGTCTCGACACCATCCAGAAGTTCCTCAACGACGCGGAGGCGCGCAGCATCCCCGGCGTCGGCGAGGCTGTCAAGAGCTGGCTGAAGAAGCTTGAAGACGTGGCGTTCGATGCTGACAATGTTTTGGATGAGCTCAACTATCATCGCCTCTCCAAAGAAATTAAGCGCACCAAACCCTTGAAGGCGAAGGTACTATCGTGCTTCTCATCATCCTTCAATTCTATTGCGCGACCAAGAAATATGGCAGTTAGAATCCGAGAAATCAATGAGAGTTTTGAGTCC…	MEDAGAAVLQVLVQNLIDHSKNEFSLIRGLDKEAAKLTGSLDTIQKFLNDAEARSIPGVGEAVKSWLKKLEDVAFDADNVLDELNYHRLSKEIKRTKPLKAKVLSCFSSSFNSIARPRNMAVRIREINESFESLHKEGAGLGLKESLAADVPTLLDAATFETASFTVDPIFVGRDDVASEIVEMLTNSIATDERAISILSIVGMGGLGKTTLTRKVFNRLKDETETRFGSHIWVHVSPNFDPIILFKKILKELTSSDQVEVESKQDILSKIQQALKDKSYLLVLDDVWNRDASKWEDFINSLLGVTSVKRNAIVVTTRSMEVASIVNPLYTSMEGASIVNPLHTHELKGLSEEECWSIIKVKAFGEGNVPMEFESIGKKIARRCQGSPLAANVVGGVLR…
SmNBS48	IMPGSMI1N20134	ATGGCGGAATCAGCAGTTGACTTTTTGCTTCAAAACATGAAGGACCTGGTGGTATACAACGCCCGTTTAATGCAAGACAAGAAGGGCGAAATCGAGATTCTGGAGACGGATCTCCGCTTGTTGAGAGCGTTCCTGAGGGACACCTTGAAGAATCGGAAAAAGAATGAGCGTATAAACCATTTGGTGAGGCATATTCAAGACGTTGTTTTCGAGGCCGAAAATATCATTGACGCCTTTGTTACCAACGCCGCCGTCGAGAAAAACCCCAAGAGCTCCTCGGGACACAGGAAGAATGCTGCCGATCTCCTCGCCATTGGCGCAAAGGTTGAGGAGATTATGAATGAAGTCAAGCCGTGGACGGCCGATTTCCGCATCTCCACCGTCGATGATAGTGACAGC…	MAESAVDFLLQNMKDLVVYNARLMQDKKGEIEILETDLRLLRAFLRDTLKNRKKNERINHLVRHIQDVVFEAENIIDAFVTNAAVEKNPKSSSGHRKNAADLLAIGAKVEEIMNEVKPWTADFRISTVDDSDSHRRLEPRLPREENVVGFADVAEDLIRRLTQETDYFDVISITGMFGLGKTTLAWKIFNDPEIKHFFHTLIWLSNSKQFTDREMFLDILRNLTRINDDIHAKNVHELADLVASLLKRERFLIVMDDVWETADWDRLHAALPEDNTKSKVLITSRMNGVGYYASRPRPPYNLRLFNLEESWELLRLEALGKLDCPSQLELVGRRIAKSCDGLPLAIAVIGGMLATRSSGSVTTATRRFWEKVSDHVSSFAIGNDPADRMQKSISLSYDK…
SmNBS49	IMPGSMI1N20140	ATGGTAGACTCTGTTGCAAATGTGTTTCTCGAAGCCCTTGGTAATTTACTGGTTGAAGAAATCGAGCATTTGGTTGGTGCGAGGGATGAAGTGGAGCAAGCAAAGAGAGATCTGAAAACAATTCATGGGTTGTTGATGAAAGCCGACGAAGAGAGAAATTCTCCAACACTAAAGGATCACGTCGCCCAGCTCAAAGATCTAGCTTTCAAAGCCGAGAATGTTCTAGAAACATATGCCGTGAGAGTCGCATTCAACAACGAGGAGAAGTTGGAGAGGTGCATTTGCATATTGCGCGAGTGCTACAGCGCCCACGAGGTCAGGAAAGATAGTCGGGGCATAATATCCCGACTATCTTTCCTCACCAGAAGCTTAGAGTCAGAGTTGGGAGAAGAGATCTCA…	MVDSVANVFLEALGNLLVEEIEHLVGARDEVEQAKRDLKTIHGLLMKADEERNSPTLKDHVAQLKDLAFKAENVLETYAVRVAFNNEEKLERCICILRECYSAHEVRKDSRGIISRLSFLTRSLESELGEEISSRQMLAHREVERDHFVGMQRDIEVLASMVKDETRVVKIYGMGGLGNTTLARKIYEHGDLQGYARAWVCVTRRFRAKAVFGEILRQLEGWEFIDNSKSGDELVRGIYRFLKERKGLIVIDDIWENDHWDIIKKALPMDSCSVLLTTRDSESVSDQESDIHPYKLGFLREDEGWELLRKIALAQDFGAVETLEGIGREIVVKCGCLPLAISVIGGILRHKEGDLLAEWKKVNKSLRHGEGVEEYKRVKQVLELSYDALPYYLKPCFLY…
SmNBS50	IMPGSMI1N20150	ATGGCGGAAGCAGCAGCTGATTTTCTGTTAGAAAACCTCAAGGATACCCTGGTATACCACACCAATCTAATCATAGGCGCCAAGGGCGAAATCGAGAATCTGGAGAGGGATCTCGACTTCTTCAGAGCCTTTTTGAGGGACAGAGTGAAGAAGCGGAGAAAGGATGAGTTTATGAAGGTGGTGGTGAGGGAGATTCAAGATCTTGTTTATGAGTCTGAAGATATCATTGACGCCTTTATTACCAACGCCGTCCACCAAAAAAGCACCAAGAGCTCCTCCTCGATCGATCTCTACGCCGTTGCCAAAAAGGTTGAAGGGATTAAACAGAAGGCCGAGCGCCGCATGCCCCTTTTCGGCATCTTGAGCGTCGATGATGAAGACAGCCATGAAAAACCTGAG…	MAEAAADFLLENLKDTLVYHTNLIIGAKGEIENLERDLDFFRAFLRDRVKKRRKDEFMKVVVREIQDLVYESEDIIDAFITNAVHQKSTKSSSSIDLYAVAKKVEGIKQKAERRMPLFGILSVDDEDSHEKPEPRPPKKKNLVGFKDATEDLIRRLTRETNYFDVISVIGMFGLGKTTLACKVYNDLEIQCLFPIRIWLSISQDFSARHIFLDILKQLTTISDRILAKNDHELAYVVAGLLEGRKFLIVMDDVWETADWDRLHAALPEDNTKGKVLITSRMNGVGYYASRPRPPYNLRLFNLEESWELLRLEALGKLDCPSQLELVGRRIAKSCDGLPLAIAVIGGMLVTRSSGSVTTATRRCWEKVSNHVSSYAIGNDPADRMQKSISLSYDKLPYHL…
SmNBS51	IMPGSMI1N20153	ATGGTAGACTCTGTTGCAAATGTGTTTCTCGAAGCCCTTGGTAATTTGCTGGTTGAAGAAATCGAGCATTTGGTTGGTGCGAGGGATGAAGTGGAGCAAGCAAAGAGAGATCTGAAAACAATTCATGGGTTGTTGATGAAAGCCGACGAAGAGAGAAATTCTCCAACACTAAAGGATCACGTCGGCCAGCTCAAAGATCTAGCTTTCAAAGCCGAGAATGTTCTAGAAACATATGCCGTGAGAGCTGCATTCAACAACGAGGAGAAGTTGGAGAGGTGCATTTGCATATTGCGCGAGTGCTACAGCGCCCCCCACGAGGTCAGGAAAGATAGTCGGGGCATAATATCCCGACTATCTTTCCTCACCAGAAGCTTAGAATCGGAGTTCGGACAAGAGATC…	MVDSVANVFLEALGNLLVEEIEHLVGARDEVEQAKRDLKTIHGLLMKADEERNSPTLKDHVGQLKDLAFKAENVLETYAVRAAFNNEEKLERCICILRECYSAPHEVRKDSRGIISRLSFLTRSLESEFGQEISSRQMLAHREVERDHFVGMQRDIEVLASMVKDETRVVKIYGMGGLGKTTLARKIYEHRDLRGYARAWVCITRRFRAKAVFGEILRQLEGWEFIDNSKSGDELVRGIYRFLKERKGLIVIDDIWENDHWDIIKKALPMDSCSVLLTTRDSESVSDQESDIHPYKLGFLREDEGWELLRKIALAQDFGAGETLESIGRDIVVKCGCLPLAISVIGGILRQKEGDILAEWKKVNRSLTHGEGVEEYKRVKQVLELSYDALPYYLKPCFL…
SmNBS52	IMPGSMI1N20164	ATGGCGGATGCAGCAATTGAGTTCCTGCTTGAAAACATTAAGGAGATCATGCAATACCACGCCAATTCAATCATAGGTGCGAAGCGCGAAATCGAGAATCTGGAGAGCGATCTCCGCTTCTTCAGAGAATTTCTGAGGGACAGAGTGAAGAAGCGGAGAAAGGATGAGTTTATGAAGGTGGTGGTGAGGGAGATTCAAGATCTTGTTTATGAGTCCGAAGATATCATTGACGTCTTTATTACCAACGGCGTCCACCAAAAAAGCACCAAGAGCTCCTCCTCGATAGATCTCCATGCCATTGACAAAAGGGTTAAGGGGATTAAACAGAAGATCGAGCTGCGCTGGCCCCATTCCGACATCTTGAGCTTCGATTGTGCAGACAACCGTGAAAAACCTGAG…	MADAAIEFLLENIKEIMQYHANSIIGAKREIENLESDLRFFREFLRDRVKKRRKDEFMKVVVREIQDLVYESEDIIDVFITNGVHQKSTKSSSSIDLHAIDKRVKGIKQKIELRWPHSDILSFDCADNREKPESSNFSNFFEYSLDFCPGKLLKQPRPPRMKNVVGFKDVTEDLIRRLTQETNYFDVISVIGMFGLGKTTLACKVYNDLEIQCFFPIRIWLSISQDFSARDIFLDILKQLTTISDHILAKNDHELAYMVADLLKRGRFLIVMDDVWETADWDRLHAALPEDNTKGKVLITSRMNGVSYYASRPRPPYNLRLFNLEESWELLRLEALGKLDCPSQLELVGRRIAKSCDGLPLAIAVIGGMLATRSSGSVTTATRRFWEKVSEHEKDSYKK…
SmNBS53	IMPGSMI1N20329	ATGCAAACACGGCTGCAGAGATACCTCACCGGGAAGAAGTACCTAGTTGTTCTTGATGATATTTGGAAAGATCAAGATTGGATGGATCTCAAGGATGCACTCCCCGATTCAAAACGTGGCAGCAGAATAATTGCCACCACTACCTACTCAAATCTCTCATCCATTGATCATGTATGCAGATTACCCCATCTAGAATCATTAGACACTTGGAAACTCTTCTGCTTGCAAGAGATTTCCTCCAAAATTATGACAAGATGCGAAGGGCTGCCCTTTGCTATAGTGGCAGTAGCTGGAGCACTCGCGCAGAAACCGCAGAGTCTGTATGAGTGGGACAGATTTCACTCTGAGCTTCAAAGTGGAAGCCGGAGCAGCTCCGACCTTTCTGCCATCAACAACGCT…	MQTRLQRYLTGKKYLVVLDDIWKDQDWMDLKDALPDSKRGSRIIATTTYSNLSSIDHVCRLPHLESLDTWKLFCLQEISSKIMTRCEGLPFAIVAVAGALAQKPQSLYEWDRFHSELQSGSRSSSDLSAINNALHGPFQQPQVVATEDQTAGEVAEDYLNQGTCLMFVAPPLPRNCRVLNLVLKFIIQKCKDESFASIFPKDNTNRNQNHKIRCLSIHDSSQLSAEDGDHVEHLLVYKYNVSDYNLVHGVKLHEGISKLRKLQNLSLLKVGPNGKILKDLKALTQLRKLGVTGLKREHGKHLRAAVELIKCLKTLNITSEYIEMEEQMQHPPKTLERLYLKRMPGWIGQLDNLLKIALKWSHLSESPLNTLKRLPNLTELQLVDSSLDL
SmNBS54	IMPGSMI1N23245	ATGGAAATTTGCAGCCGTGAATTGAAGGGGTTCGCGTTCACTAAGTTGGAGAGCGACCTGGTTTTACTCAAGGGTTTCCTCAAGCAGATGGCGGCGGAGACGAAGCAAAAGGAAGATCCGTTGATTTTAGTGGAGAGGCAGATGAGGGATGCGGTGCACATGGTGGAGGACACCATAGACACACGCTTGATCAATGCTATCGCCAAGGAGGTGAAATCTATTAGAGAAGACAGAATCAAACCATTGCTTGATAAGTTTGCTACATTTGATTTCAAATCTCGAGGCGTCCAAGATTCATCAAAAGGGGATACACCAATCAGGCAAAACAAAGTAGTAGGATTTGACAAGGAGGAAGCTACCATTACTGGCTATCTCAAGGAAAAAACAGATAAGCTCGAC…	MEICSRELKGFAFTKLESDLVLLKGFLKQMAAETKQKEDPLILVERQMRDAVHMVEDTIDTRLINAIAKEVKSIREDRIKPLLDKFATFDFKSRGVQDSSKGDTPIRQNKVVGFDKEEATITGYLKEKTDKLDVISIMGMPGQGKTTLARKIYQSDEIGYHFPIRIWVNISQVFDTRDVFLQILKKLFPSRDTSSLNLNDLAQIVRACLKKEKFLLVLDNVRSVVAWNQIKEVLPVDSAEGKVLITTREIDVAEKSRVYKAPHNLKFLQYEVFGLEDCPPELSTVRSTAANEWETMSQHIREFIELSYQRNLLKAEKRNHMGKVKTCRVHDMVRAFCIKISKDENLCHEIKTSKTGELEAPISEIKDSHRLCFRSVQSAKKIEEAKKGEPKGKFEVPFD…
SmNBS55	IMPGSMI1N23565	ATGGCGGAAGTGGCAGTTGCGTCGGCGTTGGGTGTAGTCCAGATCATTATTCCTTTCCTTACCAAATCCAATCTCACTTTGAATGTGAAGAAAGATGATATCGAGAGCATGAAAAGGTGGCTTAGATCGATGCAGGCTTTCATGGAAGACAACTGTGGGCGTGAAGGGAGCAAGAGGCAGCTAGATCTCGTCGACAAAGTTAGGAAAATCGCCTACGACATCGAAGATATCGTTGACGATTTCATCCTTCACTCGCCGCTCTACACCTTTCACCATCACACCATCACTCGCAAGATTCACGGCGCCCTCCACGACATCTACCATCAGTTCCCGCTACGCAGAGTCTCGGAGAAAATAGCAAGCATCAGAAAGGAAATAGAAGAAATCATGTCACAGAGC…	MAEVAVASALGVVQIIIPFLTKSNLTLNVKKDDIESMKRWLRSMQAFMEDNCGREGSKRQLDLVDKVRKIAYDIEDIVDDFILHSPLYTFHHHTITRKIHGALHDIYHQFPLRRVSEKIASIRKEIEEIMSQSAFNSINPAAASSSSSTNRSRVSPLLLDDEMVGYENPKKECMRRLVDGEKRLITLALAGPAGSGKTTLAKNVFWKPQIQGQFDCHVLNVWHRSSCFQHHAWVCVSHHPDIDNILQNLLKLLCSSRKEAFPADDGSTLQTRLQRYVSGKKYLVVLDDIWKDQDWMDLKDALPDSKRGSRIIVTTRYSNLSSIDYVCSLPGLESLDEWKLFRRRAFPNGQCPAALKEISNKILTRCEGLPLAIVAVAGALEQKPQSLHEWERFHYDLGS…
SmNBS56	IMPGSMI1N23622	ATGGCGGAAGTGCCAGTTGCGTCGGCGTTGGGTGTCGTCCAGATCATTATGCCTCTCCTCAGAAAATCCAGTCTCACAATAAATGTGAAGAAAGATGATATCGAGAGCATGAAAAGGTGGCTTAGATCGATGCAGGCTTTCATGGAAGACAACTGCGGGCGTGAAGGGAGCAAGAGGCAGCTAGATCTCGTCGACAAAGTTAGGAAAATCGCCTACGACATCGAAGATGTCGTTGACGACTTCATCTTTCACTCGCCGCTCTACACCTTTCACCATTACACCATCACTCGCAAGATTCACGGCGCCCTCCACGACATCTACCATCAGTTTCCGCTACGCAGAGTCTCGGAGAAAATAGCAAGCATCAGAAAGGAAATAGAAGAAATCATGTCACAGAGC…	MAEVPVASALGVVQIIMPLLRKSSLTINVKKDDIESMKRWLRSMQAFMEDNCGREGSKRQLDLVDKVRKIAYDIEDVVDDFIFHSPLYTFHHYTITRKIHGALHDIYHQFPLRRVSEKIASIRKEIEEIMSQSAFNSINPAAASSSSSTNRSRVSPLLLDDEMVGYENPKKECMRRLVDGEKRLLTLALAGPAGSGKTTLAKNVFWKPQIQRQFDCHAWVCVSHHPDIDNILQNLLKLLCSSRKEAYPADDGSTLQTRLQRYLAGKRYLVVLHDIWKDQDWMDLKDALPDSKRGSRILITTTYSNLSSIDHVCSLPGLESLDAWKLFCRRAFPNGQCPAALEEISNKILTRCEGLPLAIVAAADALAQKPQSLYEWDRFHSELGSRSRSSPSLFHINNA…
SmNBS57	IMPGSMI1N23648	ATGCAAACACGGCTGCAGAGATACCTCACCGGGAAGAAGTACCTAGTTGTTCTTGATGATATTTGGAAAGATCAAGATTGGATGGATCTCAAGGATGCACTCCCCGATTCAAAACGTGGCAGCAGAATAATTGCCACCACTACCTACTCAAATCTCTCATCCATTGATCATGTATGCAGATTACCCCATCTAGAATCATTAGACACTTGGAAACTCTTCTGCTTGCAAGAGATTTCCTCCAAAATTATGACAAGATGCGAAGGGCTGCCCTTTGCTATAGTGGCAGTAGCTGGAGCACTCGCGCAGAAACCGCAGAGTCTGTATGAGTGGGACAGATTTCACTCTGAGCTTCAAAGTGGAAGCCGGAGCAGCTCCGACCTTTCTGCCATCAACAACGCT…	MQTRLQRYLTGKKYLVVLDDIWKDQDWMDLKDALPDSKRGSRIIATTTYSNLSSIDHVCRLPHLESLDTWKLFCLQEISSKIMTRCEGLPFAIVAVAGALAQKPQSLYEWDRFHSELQSGSRSSSDLSAINNALHGPFQQPQVVATEDQTAGEVAEDYLNQGTCLMFVAPPLPRNCRVLNLVLKFIIQKCKDESFASIFPKDNTNRNQNHKIRCLSIHDSSQLSAEDGDHVEHLLVYKYNVSDYNLVHGVKLHEGISKLTKLQNLSLLKVGPNGKILKDLKALTQLRKLGVTGLKREHGKHLRAAVELIKCLKTLNITSEYIEMEEQMQHPPKTLERLYLKRMPGWIGQLDNLLKIALKWSHLSESPLNTLKRLPNLTELQLVDSSLDL
SmNBS58	IMPGSMI1N23667	ATGGCAGTAGCAGAGCTCTTCCTGTCTGCAATCATTCAGGCGTTGTTTCAGCAGTTGGCCTCCAGCACAATTAAGTACTTGGCCAGTCGGGAGAAAGTCGAGCGTCATTTTGAGAAGTTAAAAGACAATTTGACAATGATTCAAGCTGTGCTCGAAGATGCGGAGGAGAAGCAATTGACACAGAGGACTGTAAAAGTATGGCTGGAGAGCCTCAGGGACTTGGCTTATGACTTGGAGGATATATTGGATGAGATCACCACTCAAGCTTCCATTGAAAAATTGAAGGGGATCCAACACAATAGAGCCAGTATGGTGTGGAAATTGATCCCAACATGCAGCAGCTTTGCGCCTAGTGCAATAATATCTAATTATAAGACGATGTCCAAGATAAAGGAGGTC…	MAVAELFLSAIIQALFQQLASSTIKYLASREKVERHFEKLKDNLTMIQAVLEDAEEKQLTQRTVKVWLESLRDLAYDLEDILDEITTQASIEKLKGIQHNRASMVWKLIPTCSSFAPSAIISNYKTMSKIKEVTNRLQSIARRRTELDLKDNSVGHSNRSSVVRSPSTSVVNESLVYGRDEDKEAITKLLLMDEECRDNVSVIPIVGMGGIGKTTLAQLVYNDRNVKQNFHVRAWVCVSDEFDVTSITEKLYASVTGEPGKSKALDILQVRLKEELGKSKFLIVLDDVWNENYVKWGDLCAPFQLGTRGSRIIVTTRNESVASVVGSPRSAYHVKLLTDDDCLSLLAQHAGRSFHDNTALKEVGLGLVKKCKGLPLAAKTLGGLLRSKETKEEWRDVLN…
SmNBS59	IMPGSMI1N23881	ATGGACTATGCTGCTCTCTCTTCACTAGCCCAAACAATACACCGAATCCTCAATCACGATCAACACCTCATCACCCACAACGAAAAACAACAAATCACACTGCTCCATGAAAAAGTTGTTTTCTTGCGAGAAGCTTTCCACAAGTTTCCAAAGCAAGCCAGCAGCTTGGAAACAAGAATCAGGGTGGCCGCCAACGAGGCAGAAGATATGATCGAGCATTTCATGTACGACCAAATTTGGGATCAATATAGTTCGATTACAAACAATCCTCATCATCTTCATCATGACCTAGAAAAGGCGGTGGAGGAAATCAACTCAATTTCTCGAGAGGCAGCGGACTTCACAACGGAAGACTCGGCGGCGCTTGCTGATGATAGTCCCACTGTGCAGACTTCATCG…	MDYAALSSLAQTIHRILNHDQHLITHNEKQQITLLHEKVVFLREAFHKFPKQASSLETRIRVAANEAEDMIEHFMYDQIWDQYSSITNNPHHLHHDLEKAVEEINSISREAADFTTEDSAALADDSPTVQTSSSKQLAGGVTVGLDEDLLKIADSLTGGSSRRQIIPIVGMGGIGKTTLAQKVYHHPLITETFMIRAWVTVSQDYKPQNIFSDLLACFKEGGIERDGQSNESMDEKVHKILKGRKYLIVLDDMWSRNAWDDVRNAFPEDCNGSGIVITTRLADVASYSSSNLHQMRFMDQDQSWDLLKHKVYCPPDLEEIGMEIARRCGGLPLAIVLVAGMLSETNEFSWKQVAEKVGSAGELEKIISLSYTNLPHHLRSCFLYIGALPEDYKIRASKL…
SmNBS60	IMPGSMI1N23893	ATGGCCTATGCTGCTCTCTCTTCACTTGCCCAAACAACACACCGAATCCTCAATCACGATCAATACCTCATCTCCCACGATGAAAAACAACAGGTCACACTGCTCCGTGAAAAAGTTATTTTCTTGCGAGAAGCTTTGCACAAGTTTCCAATGCAAGCCAGCAGCTTGGAAGCAAGAATCAGGGGCTCCGCCAACCAGGCAGAGGATATCATCGAGCATTTCATGTACGACCAAATTTGGAATCATTATTATTCGACTACAAACAACCCTCATCATCTTCATCATGACCTAGAAAAGGCGATGGAGGAAATCAACTCGATTTCTCGAGAGGCAGCGGACTTCACAACAGAAAACTCGGCGGCGCTTGGTGATGATGATAGCCCTACTGTGAGGATTTCA…	MAYAALSSLAQTTHRILNHDQYLISHDEKQQVTLLREKVIFLREALHKFPMQASSLEARIRGSANQAEDIIEHFMYDQIWNHYYSTTNNPHHLHHDLEKAMEEINSISREAADFTTENSAALGDDDSPTVRISSSMQQLSGGITVGLDEDLLKIVDSLNGGSSSRQIIPIVGMGGIGKTTLAQKVYHHPKITETFEIRAWVTVSQDYKAQNIYSDLLACFKEVGIESFEQSNECLEVKVHKILKGRKYLIVLDDMWSQNAWDDVNNYFPDDGNGSRIVITTRLADVASYSSSHLHQMRFMDQDQSWDLLKKKVFPSKDCPPDLVEIGVEIARRCGGLPLAIVLVAGMLSAVSETEFSWKQVEEKVGSAGELEKIISLSYTNLPHHLRSCFLYVAAFPED…
SmNBS61	IMPGSMI1N23914	ATGGCCTACGCTGCTCTCTCTTCACTTGCCCAAACAACTCACCGAATCCTCAATCACGACCAATTCCTCATCTCCCACGATGAAGAACAACAAATCACCCTGCTACGTGAAAAAGTTATTTTCTTGCGAGAAGCTTTGGACAAGTTTCCAATGCAAGCCAGCAGCTTGGAAGCAAGAATCAGGGCCTCCGCCAACGAGGCAGAAGATATGATCGAGCATTTCATGTACGACCAAATATGGAATCATCATTATTCGACTACAAACAACCCTCGTCATCTTCATCATGACCTAGAAAAGGCGATGGAGGAGATCAACTCAATTTCCCGAGAGGCAGCGGACTTCACAGCGGAAGACTCGGCGGCACTTGGTGATGATGATAGCCGCACTGTGCGGACTTCA…	MAYAALSSLAQTTHRILNHDQFLISHDEEQQITLLREKVIFLREALDKFPMQASSLEARIRASANEAEDMIEHFMYDQIWNHHYSTTNNPRHLHHDLEKAMEEINSISREAADFTAEDSAALGDDDSRTVRTSSSKQLGPAAGGVTVGLDEDLLKIADSLTGGSSSRQIIPIVGMGGIGKTTLAKTAYHHPLTMVSFTVRAWVTVSQDYNSQNIFSDLLDCFEEGGIERYRQSNECMEEKVHKILKGRKYLIVLDDVWSRKAWDDVCNSFPDDGNGSRIVITTRLADVASYAVDSSSHLHHMRFMDQDQSWDLLKKKVFPSKNCPPDLEEIGVEIARRCGGLPLAIVLVAGMLSTVSETRFSWKQVAEKVGSGGELEKIISLSYTNLPHHLRSCFLYMG…
SmNBS62	IMPGSMI1N24164	ATGGCCTACGCTGCTCTCTCTTCGCTAGCCCAAACGATACACCGAATCCTCAATCACGATCAATTCTTCATCTCCCACGATGAAAAACAACAGGTCACACTGCTCCGTGAAAAACTTATTTTCTTGCGAGAAGCTTTGCACAAGTTTCCAATGCAAGCCAGCAGCTTGGAAGCAAGAATCAGGGGCTCCGCCAACCAAGCAGAGGATATCATCGAGCATTTCATGTACGACCAAATTTGGAATCATTATTATTCGACTACAAACAACCCTCATCATCTTCATCATGACCTAGAAAAGGCGATGGAGGAAATCAATTCGATTTATCGAGAGGCGGCGGACTTCACAACGGAAGACTCGGCGGCGCTTGGTGATAGTACCACTGTGCGGGCTTCATCGTCA…	MAYAALSSLAQTIHRILNHDQFFISHDEKQQVTLLREKLIFLREALHKFPMQASSLEARIRGSANQAEDIIEHFMYDQIWNHYYSTTNNPHHLHHDLEKAMEEINSIYREAADFTTEDSAALGDSTTVRASSSMQFAGGGVTVGLDEDLRKIADSLTGGSSSCQIIPIVGMGGIGKTTLAQKDQSWDLLKKKVYCPPDLEEIGMEIARRCGGLPLAIVLVADEEVRKKTSIA
SmNBS63	IMPGSMI1N24192	ATGGCCTACGCTGCTCTGTCTTCACTTGCCCAAACAACACACCAAATCCTCAATCACGATCAATACCTCATCTCCCACGATGAAAAACAACAAGTCACACTGCTCCGTGAAAAAGTTATTTTCTTGCGAGAAGCTTTCCACAAGTTTCCGAAGCAAGCCAGTAGCTTGGAAGCAAGAATCAGGGGCTCCGCCAACCAAGCAGAGGATATCATCGAGCATTTCATGTACGACCAAATTTGGAATCATTATTATTCGACTACAAACAACCCTCATCATCTTCATCATGACCTAGAAAAGGCGATGGAGGAAATCAATTCGATTTCTCGAGAGGCAGCGTACTTCACAACAGAAGACTCGGCGGCGCTTGGTGATGATGATAGCCTTACTGTGCGGACTTCA…	MAYAALSSLAQTTHQILNHDQYLISHDEKQQVTLLREKVIFLREAFHKFPKQASSLEARIRGSANQAEDIIEHFMYDQIWNHYYSTTNNPHHLHHDLEKAMEEINSISREAAYFTTEDSAALGDDDSLTVRTSSSNQLAGGVTVGLDEDLLKIADSLTGGSSRRQIIPIVGMGGIGKTTLAQKVYHHPLITETFMIRGWVTVSRDYKPQNIFSDLLDCFKEVGIERCGQSNERVEEEVYKILKGMKYLIILDDVWSENAWDDVRYSFPDDGNGSRIVITTRLADVASYADNSSSHLHQMRFMDQDQSWDLLKQKVYCPPDLEEIGMEIARRCGGLPLAIVLVAGMLSETNEFSWKQVAEKVDSAGELEKIISLSYTNLPHHLRSCFLYMGAFPEDYEIR…
SmNBS64	IMPGSMI1N25180	ATGACATCGGTGGGCGTGATTTCCAGCGTGGTGGCGAGGATTGAGTGTTTGAAGAAGCTATATGATGAGCAGTCAGAAACGTTGCCCAAGGAGATTGACGAGCTGCTCAAAGACCTCAAAGAAATAAAGGAATCGCTAGCAGCTGCCTACGATCGGAAAACACATGTGGAGATTAATGAAAAAGAAGTGGTGCGGCTTTCCTATGACATCGTTGATGCTATCGCAGATGAGTGGTTTAAACCCAAGGAAAAGTTTTCTGCAAACAGACTGAGGCTGAGTCAGCGGAAGAAAAGCGGAACCAGCAAGCTAACTCAAGAACTAAATGGTTTCGTACAAATATTACTGAAGAAAAAGATTAATCCGGATTCAGCAGAAATGCAGGGAGATAGCTCTGACGGC…	MTSVGVISSVVARIECLKKLYDEQSETLPKEIDELLKDLKEIKESLAAAYDRKTHVEINEKEVVRLSYDIVDAIADEWFKPKEKFSANRLRLSQRKKSGTSKLTQELNGFVQILLKKKINPDSAEMQGDSSDGAASEVEPLQRKKSENPVMAHFRKIIPIHSKSKNSREKKGGPEQKSGSERSTSGSEDVDVLHEKIRTELLNPSPKCSEVFVVGESGMGKTTLARKLIEDRQIKERFNFTQLVPINQNFQIKKVLQFLVRQLDAPQQQLEEMNEIQLIHHIFDQLKNKIYLIVFDDVATLDDWESIRLALPLANSNRVIITTSSTQFHQHNCYKISGLSQSQILSLLRNQPAFKLPDSEKIGEAIFRISGGSPLYAEILGKSLESEVATANKEELLLE…
SmNBS65	IMPGSMI1N25682	ATGGCAGCGGAAGCGGCAATCTCATCTGCAGTCGATCTGCTCGGCGATCTGCTCATCCAGAAGGTTAAATTCCTGCGAGGCGTCGAGGGGAAGGTGGAGTTGCTGAGAGAGGagctgaagaggatgcaatcctttctcaaagacgccaacaaaaagcaatttgaagaggagagcAATTCGGGGCTCCTCAAAAGATGTACAAGCTCCCCGAAGCGTATGTACCACCTCGACAAAATTGGAGATGAGATTGAGTCGATCCGAGTTAGGCTTGATGCCATTGACAAAAGCCGCGAGAGGTACGGGATCAAGGATCTTGGAGAGGCGGCCGAGTCGGCATCGAGATTGGAAGTTGAATTGCGGCGGCGGTTGTGTCCTTGGCaaaaggacgaacatctggtg…	MAAEAAISSAVDLLGDLLIQKVKFLRGVEGKVELLREELKRMQSFLKDANKKQFEEESNSGLLKRCTSSPKRMYHLDKIGDEIESIRVRLDAIDKSRERYGIKDLGEAAESASRLEVELRRRLCPWQKDEHLVGVEDDVKELLQQSILYEEKKGLSIAVLEGMGGIGKSTLAREIYNHPDVVAAPFDCRGWVVVSSEFMPHETIKQLIFELPGYDKEKLRELEESTKDKLYLLQKLKEMLHKQLEGKSYFIVLDDVWEKQHLESLVTAFPDQQGNHTISYYN
SmNBS66	IMPGSMI1N25689	ATGGTAGAGGCAGTGGTCTCAACAACGTTGCAACTGCTGAGCGACTTACTTGTCGACAAACTGAATTTCCTAGGAGGCGTCGAAGAAAAGGTGGAGCTGCTCAAAGACGAGCTCAAGCGGATCCAATCCTTCCTCAAAGACGCCAACAGAAAGCAAGCCGACGACGACAGAGTGCGCAACTGGTTGTCGGAGATCCGAGAGGTCGCCCACGACGCCCGAGACGTGATCGAGATCTTCGTGCTCAAAGTCGAGAGCAAAGGGCGGTTGGGGAGGTTCTCCGCCTTCCCCAAACACCTTCACTACGTCAACAAAGTCGGGATCGAGATCGACTCGATCCAGACACGCCTGGAGGCCATCCACAGAAGCCGCGAGAGCTACGGGATAAAGGATCTCGGAGAG…	MVEAVVSTTLQLLSDLLVDKLNFLGGVEEKVELLKDELKRIQSFLKDANRKQADDDRVRNWLSEIREVAHDARDVIEIFVLKVESKGRLGRFSAFPKHLHYVNKVGIEIDSIQTRLEAIHRSRESYGIKDLGEEAESVSRSQVESRRRLPPWQNDEHLVGMEGDMQKLLRESILDEGRRKGLSIAVVEGMAGIGKSTLARKIYNNVGVVGRFDCRCWAVVSSGFNARETIKQLIMQLPRSAKDQEQVRDEMKKMEKSTRDELYLREQLQEMLHGELRGKTYFIVLDDVWEKEDWESLRSAFPDEQDKPCRLLITTRNKVITKYGDYALEMNVLDLDESWQLFLNKAFIHSSHTECPEELEPIGREIVEKCNGLPLAISVVGGLLVETQTKSGWENVLDQ…
SmNBS67	IMPGSMI1N25928	ATGAAGGCACGATGCGGTGAGGTACGTAAAATCAAAGAAGATTTGAACAATTTTACGGCTAGTGACAAGGCTGCCTTATCCTATTTGATCGAACATGATGATGTACCAACTAGCGGTAAATTTATGAAGGGGAAGCTTTTCCCGGAAAGGAGGTTCTTCCCAAAGATGGAAGTGATCTCATTTGTTAAAATGGTGGGCATTGGCAAGACAGCATTTGTTAAGAAGGTTTATGAATATGTTAAGATTTTGTCTGAATATGAGAATATTGAATTGCGTTATTACAAGCACTGCGTGTGGCTTACTTTAGGCCCAAAATATCAATCAGAAGATATATTCACAGATATTGTAGCTCAAATATTTCCAGCCATAGACAAAATGGAAATCAAAGAAGATGCAGAA…	MKARCGEVRKIKEDLNNFTASDKAALSYLIEHDDVPTSGKFMKGKLFPERRFFPKMEVISFVKMVGIGKTAFVKKVYEYVKILSEYENIELRYYKHCVWLTLGPKYQSEDIFTDIVAQIFPAIDKMEIKEDAELSGDLIQVLRDQRLFIVLDDVWSEAPLEHLTKSFPNIKDRAFVTTRMGKMAHSEKIHIVREMHLLS
SmNBS68	IMPGSMI1N26065	ATGAAAGTTAAATTCCTGCGAGACGCCAACAAAAAGCAATTTGAAGAGGAGAGGGTGCGTAATTGGATCTCTGATATCAGAGAGTTGGCTCAAGATGCCGAAGATACCATCGAGATCTTCCTTCTCAACATTGAGAGTGCCAAGAATTGGGGGCTCCTCAAAAGATGTACAAGCTCTCCAAAGCGTATGTACCACCTCCACAAAATTGGAGATGAGATTGAGTCGATCCGAGATAGGCTTGATGCCATTGATAAAAGTCGCGAAAGGTATGGGATCAAGGATCTCGGAGAGGCAGCCGAGTCGGCATCGAGATGGGAAGTTGAATCGCGGCGGCGGTTGTGCCCTTGGCaaaaagacgaacaccttgtgggcgttaaagatgatgtggaaaagctgctg…	MKVKFLRDANKKQFEEERVRNWISDIRELAQDAEDTIEIFLLNIESAKNWGLLKRCTSSPKRMYHLHKIGDEIESIRDRLDAIDKSRERYGIKDLGEAAESASRWEVESRRRLCPWQKDEHLVGVKDDVEKLLHESILCEEKKGLSVVLLEGMGGIGKSTLAREIYNHPDVVAGPFERRGWVVVSSEFTPQETIKQLIFELLGSDKQKVRELEESTKDKQYLLQKLKEMLHKQLEGKSYFIVLNDVWEKEHLESLITAFPNQQDKSSRLLVTTRNKIITNMLQIKDLNMNDQVKSCRLHDLVREVCLRKAEEEIGLEIVKGKKEISSESSYKPRHRVVYEENLETCSSNQNKHVRSLFLLNYHILTMRSHYMKSYQLLKTLELTCYLFKGLPNSIRLLI…
SmNBS69	IMPGSMI1N26085	ATGAGTCTCTTAGACCCCGAAAAGAGCTGGGAATTGTTGTTGAAGAAAGCATTCATTGGTAGCGCAATTGGCAAATGTCCAGAAGAATTCGAGAGTGTGGGCAATCAAATCTTGGAAAAATGTCATGGTCTACCATTAGCTATCAGTGTGGTAGGAGGCTTACTCATGGAAACTAAAACCAAGAGTGGCTGGGAACAAGTTCTTAACCAAATAAACTCTTACTTGGGAAGGTTTGAAAGCGGTGTATCAACAATTTTGGAGTTGAGTTATCAGAATTTGTCTCCCCAATTAAAATCATGCTTCTTGTGCCTAGCCTTTTTCAAAGAAGACTTTACTATCCCAGCAAAAAGCCTAGTAAAGATATGGGATGCACAAGGCTTGATCCAACATGAAGGAAGC…	MSLLDPEKSWELLLKKAFIGSAIGKCPEEFESVGNQILEKCHGLPLAISVVGGLLMETKTKSGWEQVLNQINSYLGRFESGVSTILELSYQNLSPQLKSCFLCLAFFKEDFTIPAKSLVKIWDAQGLIQHEGSSTTDEIARGYLNELINRNMLQIKDLSTNDQVKSCRFHDLVREVCLRKAKEEIGLEIVKGKRGISSKSSYKPRHRVVYEENLETSSSNQNKHVRSLFLLNYDMPTIQSHYMKSYQLLKTLELSCINFVGFPNSFRLLIGLKCLRIHGSGFIKLPSWFDHLRNLEVLDMKLCVVYFPRLVSLKMDSLRYFSAWLCRGPTNINMWKNIECLKKIRHKDWMKCISTLTSSCHLRELGIKFHVERTQCEELIKVRASLEKMQNLVILHLRG…
SmNBS70	IMPGSMI1N26098	ATGGCGGCGGAGGCGGCGATCTCATCTACGGTGGAGCTGCTGGGCGATCAGCTCATCCACAAGGTGAAATTCCTGCGCGGCGTTCGCGGGCAAGTCCAGCTGCTGAAGGAGGAGCTGAAGAGGATGCAATCCTTTCTCAAAGACGCCAACAAGAAGCAAGCTGAAGACGAGAGCGTGCGTAGCTGGATATCAGAGATCAGAGATGTGGCTCACGACGCCGAAGATACGATCGAGATGTTCCTCGTCAACGTCGAGCACGCGAGGAACAGGGGGCTTCTGAAGAGATGCATCAGCTTCGCGAAGCGCATGCGCCACCTCGACAGAATTGGGGGCGAGATCGAGTCGATCCGCGCTAGGCTCGCCGCCGTCGACGAAAGCCGCGAGAGGTGTGGGATTCGG…	MAAEAAISSTVELLGDQLIHKVKFLRGVRGQVQLLKEELKRMQSFLKDANKKQAEDESVRSWISEIRDVAHDAEDTIEMFLVNVEHARNRGLLKRCISFAKRMRHLDRIGGEIESIRARLAAVDESRERCGIRSLEEAADSTQFSLRQNDEHLVGVDEDVRKLLRESVLDEEKRGLSVVVIDGAGGIGKSTLAREIYKHRDVGGGRFECRGWVVVSSGCTRQETMKRLILELPGSDKQKLREVVETAEDEAYIQRKLREMLHQQLRGKNYLIVLDDVWEKEHWEYLKSAFPNEKDKTSRLLVTTRNKLIGMHSEYEHEMKGLDPEKSWELLLNKANIGSSNGKCPEELETIGREIVGKCCGLPLAISVAGGLLVETQTKSGWERVLNQINSYLARAERG…
SmNBS71	IMPGSMI1N26131	ATGGGGAAGAGGCTGAGCTGGGAATTGCTTTTGAAGAAGGCAAATTTTGGTAGGACTAATGGGAAATGTCCAGAAGAATTGGAGAGTATAAGGAGACAAATCGTGAAAAAATGCCATGGTCTACCATTAGCAATCAGCGTTGTAGGAGGCTTACTCATGGAAACACAAACCAAGAGTAGCTGGGAACAAGTTCTTAACCAAATAAACTCTTATCTTGGAAGAGCTGAAAGCAAAGTATCTGCGATTTTGGAGTTGAtcctaGATCTAACCATCGATGATCGAGTTAAAAATTACAGTCTCCATGATCTGGTTCGCGACTTATGCTTAAAGAAAGCAAAGGAGGAAATAGGGTTTGAGATTGTAACTGGGGAGGAGGTTTCTTCATCTGGATCATCACCA…	MGKRLSWELLLKKANFGRTNGKCPEELESIRRQIVKKCHGLPLAISVVGGLLMETQTKSSWEQVLNQINSYLGRAESKVSAILELILDLTIDDRVKNYSLHDLVRDLCLKKAKEEIGFEIVTGEEVSSSGSSPSSSSYKPRYRAFFGENIETRSSKHDKHQRSLFLLNVNVNIASLSYTGDRVELPSWLNRLKNLEVLDVKNEFVVFPDVALEMERLRHFHVRHVDGRPMKIKNWRSIETLRLIRVEDWMKCSSRLTAGCHLRELGIFIREICEGGDEFRRSLVKMKNLVKLHLKFNRSLSVNSIVIPQLDSLANLKLDGKILNYPAATEFPPNLSHLTLKFAEPIEDPMPELGKLPKLQYLKLSLWLSSRRMQVLKGGFPCLEALALKRMDELRGIDV…
SmNBS72	IMPGSMI1N26192	ATGGCAGAAGCGGCGATCTTATCTCTGGTGGAACTGCTGGGCGATCAGCTCATTCAGAAGGTGAAATTCCTACGAGGCGTCGAGGGAAAGGTGGAGTCACTGAAATCCGAGCTCAAGAGGATGCAATCCTTTCTGGAAGACGCCAACAAAAAGCAATTTGAAGACAAGAGGGTGTATAATTGGATATCGGAGATCAGAGAGGTTGCTCAGGATGCCGAAGATACCATCGAGATGTTCCTCATCAATGTTGAGAACTCGAAGAGCAAGGGGCTTCTCAAGCGATGCACTAGCTTCGCGAAGCGTATGTACCAGCTCGACGGAATTGGGGATGAGATTGAATCAATCCGTGGTAGGCTCGACGCCATTGACAAGAGCCGCGAGAGGTATGGCATTAAAGAT…	MAEAAILSLVELLGDQLIQKVKFLRGVEGKVESLKSELKRMQSFLEDANKKQFEDKRVYNWISEIREVAQDAEDTIEMFLINVENSKSKGLLKRCTSFAKRMYQLDGIGDEIESIRGRLDAIDKSRERYGIKDFGQEATADSGWRLQVESRRRLSPLKNDEHLVGVEDDVKTLLEESILNEERKGLSIAVLEGMGGIGKSTLARAIYNHRDVAGRFDSRGWVAVSSEFTPQETIKQLIFRLQRYDQDKQKLLKKMKNLEELMKDKPFVQEELKQMLHKQLDGMSYFIVLDDVWEKEHLESLMSAFPNQQEKRSRLLVTTRNKIIITKLDPTGRNQNNRRDSKRLFK
SmNBS73	IMPGSMI1N26207	ATGGCAGCTGAAGCGGCAATCTCATCTTTGGTCGAACTACTGGGTAATATGCTCATCCAGAAGGTTAAATTCTTGCAAGGCGTCGAGAGAAAGGTGGAGTCGCTAAGAGAGGAGCTGAAGAGGATGCAATCCTTTCTCAAAGACGCCAACAAAAAGCAATTTGAAGAGGAGAGTGTCCGTAATTGGATTTCGGAGATTAGAGAGTTGGCACAAGATGCCCAAGATACCATCGAGATGTTCCTTCTCAAGGTTGCGAGTGCCAAGAATTGGGGCCTTCTCAAAAGATGTACAAGCTCCCCGAAGCGTATGTACTACCTCGACAAAATTGGAGATGAGATTGAGTCGATCCGAGATAGGCTTGATTCCATTGACAAAAGCCGCGAGAGGTACGGGATCAAG…	MAAEAAISSLVELLGNMLIQKVKFLQGVERKVESLREELKRMQSFLKDANKKQFEEESVRNWISEIRELAQDAQDTIEMFLLKVASAKNWGLLKRCTSSPKRMYYLDKIGDEIESIRDRLDSIDKSRERYGIKDLGEAAESTSRWQVESQRRLCPWQKDEHLVGVEDDVKKLLQEPILCEEKKGLCIAVLEGMGGIGKSTLAREIYNHPDVVAGPFERRGWVVVSSEFTPHETIKQLIFDLPGSGKQKVCELEESTKDKLYLLQKLKEMLHKQLEGKSYFIVLDDVWEKEHLESLISAFPDQQGNHTISYSN
SmNBS74	IMPGSMI1N26224	ATGTCGGCTTATGCGGCGCTGGTTTCTCTCCTCCAAATTCTGGCAACCATCCTTGATGGCGGCAGATCGTGGAGTATTCACAACCGAGCTCAGCTCCACTCCCTCCACGAAAAGGTCATTTTCTTTCTTGACTTTCTCGACAACTCTTCTACTTATAAGGCTACCCAGATATCAGCGCTAGAAACAAAGATGAGAGAGGCAGCTTACAGAGCAGAAGATCTTCTCCAATCCCAAATATCTCGCATTTCGGGTTCCGCGAGTAGAAGGTTGCGCGTTTTAATGGTAATGACAATGATCAATTTCTTTCTCTCCTTCGCCATTTTAAGAAATTGGATTGATGTGAGCTTGCCACAAGCGATGCCTGATTGGATCAAGATTTTCATGCTTCGTATTTTATTA…	MSAYAALVSLLQILATILDGGRSWSIHNRAQLHSLHEKVIFFLDFLDNSSTYKATQISALETKMREAAYRAEDLLQSQISRISGSASRRLRVLMVMTMINFFLSFAILRNWIDVSLPQAMPDWIKIFMLRILLPVLAAIPICTILAVVLNVALRESNFEEINGIRAQETQDLRLVLYDFNVMVKEVVRIKEARGRGDDDLDMSAYAALLSLRKILDSILESGEVRMSHNRAQIKSLREKVTFLLDFLENTSAKSALQIPEATITDAVYKAQQIIEFQIPSQLILDSDKRRFRRLVRFILLAILSSVFASVILTTTPDWTQFLVGWVIAVVGFGVVALGANVSTTKNKNEMLENKELCLVIDDLSIIVKDATKIKDACGDPSDQLPAASSSTKRDLGGTG…
SmNBS75	IMPGSMI1N26231	ATGGCAGCTGAAGCGGCAATCTCATCTTTGGTCGAACTATTGGGCAATCAGCTCATCGAGAAGGTTAAATTCCTGCGAGGTGTCGAGGGAAAGGTGGAGTTGCTGAGAGAGGagctgaagaggatgcaatcctttctcaaagacgccaacaaaaagcaatttgaaaacgagagcgtgcgtaattggatctctgatatcagagaGTTGGCTCAAGATGCCCAAGATACGATCGAGATGTTCCTTCTCAACGTGGAGAGTGCCAAGAATTGGGGGCTCCTCAAAAGATGTACAAGCTCTCCGAAGCGTATGTTCCACCTCGACAAAATTGGAGATGAGATTGAGTCGATCCGAGCTAGGCTTGATGCCATTGACAAAAGCCGCGAGAGGTACGGGATCAAG…	MAAEAAISSLVELLGNQLIEKVKFLRGVEGKVELLREELKRMQSFLKDANKKQFENESVRNWISDIRELAQDAQDTIEMFLLNVESAKNWGLLKRCTSSPKRMFHLDKIGDEIESIRARLDAIDKSRERYGIKDLGEAAVSSSRSEVELRRRLCPWQKDEHLVGVEDDVKKLLQESILCEEKKALSITVLEGMGGIGKSTLAREIYNHPDVVYGPFDRRGWVVVSSEFTPHETIKQLIFELSDSDKQKVRELEESTKDKLYLLEKLKEMLYKKLEGKSYLIVLDDVWEKEHLESLITAFPDQQDKASRLLVTTRNKIITKYDQYVHKMSLLDPEKSWELLLKKAFIGSAIDKCPEELESVGSQILEKCHALPLAISVVGGLLMETQTKSGWDQVLNQIN…
SmNBS76	IMPGSMI1N26235	ATGGCAGCGGAGGCGGCGATCTCATCGGCGGTGGAGCTGCTCGGCAATCTGCTGATCCAGAAGGTGAAATCCCTGCGAGGCGTGGAGGGAAATATCCAGTCGCTGAAAGAAGAGCTGGAGTGGATGCAATCTTTTCTCAAAGAGGCAAACAAACAGCAAGCTGGAGACGAAGGGGTGCGTAATTGGATAAAGAAGATCAGAGAAGTTGCTCAAGACGCCGAAGATACAATCGAAATCTTCCTCGTCAATGTCGAGAATGCCAAGAATCGAGGTCTTCTCGAAAGATGCACTACCTTCCCAAAGCGAATGTACCACCTCGACAGAATCGGGCATGAGATTGAGTCGATCCGCGCTAGGCTTGACGCGATTGACAAAAGCCGCGAGAGGTACGGGATTAAA…	MAAEAAISSAVELLGNLLIQKVKSLRGVEGNIQSLKEELEWMQSFLKEANKQQAGDEGVRNWIKKIREVAQDAEDTIEIFLVNVENAKNRGLLERCTTFPKRMYHLDRIGHEIESIRARLDAIDKSRERYGIKDFAESAAAEPVVRSLQVESRRRLSPLQKDEHLVGIEDDVEKLLRESILDEEKKGLSVAVVEGMGGIGKSTLAREIYNHRNVVAGRFECCGWVVVSSEFTPRETIKQLILELPDSDKRKLREVEETTGDELYLLRKLQEMLHQQLQGKTYFVVLDDVWEKEHWEYLRTAFPNEQGMFMHA
SmNBS77	IMPGSMI1N26264	ATGTCGGCGACCAAGTCCTGGTGCGCCTCCAACCCTACCGACAAACCTCAGTCTCAGGCCGGATTGCAAGTTGAGTCGCAGCGGCGGCTGTCGCCTTGGAGAAAAGACGAACATCTGGTGGGCATGGAAGATGATGTGAAGAAGCTGCTGCGAGAAGCGGTTCTCGATGGGCATAAGGAAGGGCTTTCGATTGCGGTTATAGAGGGCATGGGTGGCATTGGAAAATCAACACTTGCCCGTGAAATACACAACCACCCCGACATCGTTGCCGGTGGTCCATTCGACTACCGAGTGGTGTCGAGTGAATTTACACCACAAGAGACGATCAAGCAGCTTATCTTCCAGCTGCAAAGGTCTGATCAAGACAAACAGGAGCTGCTTAAGAAAATGAAGAAATTG…	MSATKSWCASNPTDKPQSQAGLQVESQRRLSPWRKDEHLVGMEDDVKKLLREAVLDGHKEGLSIAVIEGMGGIGKSTLAREIHNHPDIVAGGPFDYRVVSSEFTPQETIKQLIFQLQRSDQDKQELLKKMKKLEESVKGKLFVQEELKQMLHKQLQGKSYFIVLDDVWEKQHLESLITAFQINKVNHRCWSI
SmNBS78	IMPGSMI1N26271	ATGAAGAAATTGGAGGAAGCGATGAAGGATAAGCTAAAGCTCCAAGAGGTGCTTATACAAATGGTTCATGTAGAAGATAAATCGGATCCGGTTAAGGAAATCGAGGAATCTGAGTTGATTGAAGATAAGCTATTTCATCAAGAGTTGGTTaaagaaatgctcaagggcaaatcatatttcatagttctggatgatgtgtgggagaaggaaCATCTGGAATCTCTCATGAGTGCTTTCCCAAATGAAAAAGATAAAACAAGTAGATTATTGGTTACAACTCGCAACAAAATTATTGGAAAGTATACTCAATATGTGCACAAGATGGAGATTTTAGACTTGGAGGAGATTTTACAGATACTG	MKKLEEAMKDKLKLQEVLIQMVHVEDKSDPVKEIEESELIEDKLFHQELVKEMLKGKSYFIVLDDVWEKEHLESLMSAFPNEKDKTSRLLVTTRNKIIGKYTQYVHKMEILDLEEILQIL
SmNBS79	IMPGSMI1N2675	ATGGCGGATGCTGCAGTTACGTTCCTGCTGGAAAATGTGGTCCAGCTGCTGAGACACCGGTTGAATCTCATCGCCGGCGCGGAAGGTGAGCTGGAGCTGTTAAAGAAGGATCTGGAATCGTTGAAGGCCTTCCTCCGCCACGCCGCCAGGATTCCGGACAAGCCCGAAGGATTCCGAGATATAGAGAGCCGGATCAGAGATGTCGTGTATGACGCTGAAGACACCATCGACTCTTGCACTACAGTAGCGATGAAGAAGAACGCCATCCGCGGGCGTTTAAATTCAATGCGAGTTAGCCTATTAAGTTCAAAGCGAGTTAGCCTGGCTGAACAAGTCAAGGTACTTAGACAGGGAAAGGTTATTCCGATGGTGGCCACCGCCCGAAGCTTTGCGGCCACC…	MADAAVTFLLENVVQLLRHRLNLIAGAEGELELLKKDLESLKAFLRHAARIPDKPEGFRDIESRIRDVVYDAEDTIDSCTTVAMKKNAIRGRLNSMRVSLLSSKRVSLAEQVKVLRQGKVIPMVATARSFAATAMGKEPQATKDESPSKPTKLQIIREENVVGFDDKEGKIISYLLEPKQELDVISITGMPGLGKTTLAWKVFKNEHIIKREFPNRIWIYVTQTPNIRDVFLNILKEFTSEDMSGLSDRALIETVQQYLKERKFLLVLDDVWTTEAWDAIRAVLSKSNNMSKVLLTSREKGVGAKACQPRQPYELPFLNDDQSWELLQYEVYGKLNVCPNDLRVVGECIAHKCDGLPLSIVVIGGILLDQCTKDEEISKIREAWSNVSNDVSAFLKRDL…
SmNBS80	IMPGSMI1N2688	ATGGCTTATGCACTCATCGTTTCTCTCAAGCAAACTTTAGAGCCCCTTGTTGATTCCGTTGGATCGAGAATTCAAATTCCCAACCCAGAGCTAAAAATTATATACGACGACCTCTGTTACCTAAAATCCTTCTTTGATAAATTGAATTCTTTGGAAGACAGCAACAGCGTTGAGGAACTGGACAAACAAATCAAGGATGTACTGGAGAGAACTCAAGATCTGATCGAGTTCCATTTATCAGATCTAGTTCATTCTGGATCTGGGAGCTCGATTTCAGGCTTCTCCCGAGAACTGGTGGAAGTCAAAGAAAAAGTGGGTTCCTTAGTCAACATGTCCAAGGCCAAGGAAGATTATCTCACCCAACCGCAGCCATCGCCCCCTAGTCTTGGCTGGAACAGC…	MAYALIVSLKQTLEPLVDSVGSRIQIPNPELKIIYDDLCYLKSFFDKLNSLEDSNSVEELDKQIKDVLERTQDLIEFHLSDLVHSGSGSSISGFSRELVEVKEKVGSLVNMSKAKEDYLTQPQPSPPSLGWNSKIVGLTDVDVKSRNHFGRNKEIVGLEEEKMTLKQRLLRESNDLAVFSIVGMGGIGKTTLAKEVYLDPLIKDHFDTFLFVEIDFEYDFQALLLRLVGQLLYVENEEMSDYELGVTLYKYLFRRRYLIVLDDVWSIEAWDRLRPFFPNNKVGSAIILTTRLYDLARYVCPQENILQKRFLDDEESWALLCKMAFVDIEQCPLELEEMGRRIVTTLGGLPLAIVTIGKLLSVSQRTAENWRAVAQNMTSPIRESTIPTFLNLSYTQLPQ…
SmNBS81	IMPGSMI1N2703	ATGGCTTTCGCTGCGGTGGTTTCCGTTGAGCAGATTCTTCAGCAACTCTTGCATTCTGACGAAGATTATCCCAAGTCAGAAATCGAGGTTTTCCATGTCAAGATCCGTTCCTTGCAATCGTTTCTTGAAAAGATCTATCCCGTCAGAAGAAGCATAAGAGATGAGGTGAATGAACTGGAATCCAATATCAGGGACACAGTCTACGAAGCCCAAGATCTCATTGAAGCCTTCATCTCCAGCCACAACAACTCTCCATCCGTTTTCCTTGAAAACTTGAAGGAAAACGCAGGGAAGCTCGATCCAATCGTGGCCAAGGCAAAGGAAATAGCCGATTCCATGAAAGTGGAGCAGCAACCGTCGCCTGCAAAATTTAAAACTTCCAAATCCAGCCGAGCGAGC…	MAFAAVVSVEQILQQLLHSDEDYPKSEIEVFHVKIRSLQSFLEKIYPVRRSIRDEVNELESNIRDTVYEAQDLIEAFISSHNNSPSVFLENLKENAGKLDPIVAKAKEIADSMKVEQQPSPAKFKTSKSSRASKSWKIVGQDEDFRKLRYEILNKTPDRQVIPITGLPGIGKTTLARSIFEDRDVVDRFAIRSWVTVGQEYNAGEIFLKLLASIESKGQKSDGSDSMKVSPGNAEQIALQLYNSLLDNRYLIVVDDVWDTVVWDRIKNYFPDNKNCSRIVVTTRMDKIAGKVKSDFSHQMQPLNKETSWDLLREKVFGDGHCPPNLLTIGRSIAEHCGGLPLSITVVGGQLSQEMETVEYWEIVEEDTKAAAKSERETYLEILSRSYEHLPARLKGCFL…
SmNBS82	IMPGSMI1N28041	ATGGATCTTGGAGAAGAAGAGGATAATGCTGCATTTGGCACATTGAGGATTCCTTCATCATCAGCAGCACTGTTCTTTTCCGCGAGCCACTCGCCCTTATCTCCGAATCCAGCAGCGAATTCGGGCAATGTAGGCCATGACACCAGCAGAAACATGAATCCCCTCGACACAGAATCTTTGGATGGCGTTGTGCTTGCTTCAGGCGAAGTGGATCCCGTTGCAGAAGCATGTATCTTGAATGATCCTAGGAGGTTTGAGAATGCCTCTTCTTCGACAAAGATATATAATTGTGCATTGTCTGGTTATGGTGCTCATCGTTCAAGCATTAGGCATAAGGGTAGAGGGAAAAGGATACGAAGGTTGCTTGAAACCTCAGCTCCACCGCCTCCCTCCAATAGG…	MDLGEEEDNAAFGTLRIPSSSAALFFSASHSPLSPNPAANSGNVGHDTSRNMNPLDTESLDGVVLASGEVDPVAEACILNDPRRFENASSSTKIYNCALSGYGAHRSSIRHKGRGKRIRRLLETSAPPPPSNRLSSCDVFIGFHGRKPLLLRFANWLRAELEVQGLSCFVTDRGRCRNSRKHTIVERAMDASTFGVVILTRKSFRNPYTIEELRFFSRKKNLVPIYFDVAPNDCLARDIIEKRGEVWEKYGGELWLLYGGVEKEWREAMSALSCVDEWRLEAHDGRWRDCILRGVTLLALRLGRRSVVDRLTKWREKAEREEFPFPQNESFVGRKKELSELEFMLFGDVCGDAERDYFDLKARPRQKKLTVEREGKGKEPVLWKESEKEIEMQNTRAPQ…
SmNBS83	IMPGSMI1N28153	ATGGCGGCGGAGGCGGCAGTGTCCACGGCGGTGCTAAAGCTGGGCGATTTGCTGACACGGAAGGTGGATCTTCTACGAGGCGGCGGCGTCATCGGAGAGGTCCAGCAGCTGAAAGATGAGCTCAAAGGGGTGCAGTGTTTCCTCAGAGACGCATCGGGAAAGCAAGCTGACGACGTGGCAATACGCGATTGGATAGCCGAGATCGGAGAGGTGGCTCACGACGCCGAAGACGCCGTCGAGGTATTCATTTTCAAGGTTGAGAGAGCAAGAATTGTGCTTGCGAGTTTTGCTTCCTCTCTCAAACATAAGTATCTCCTCAAAAGGTTCAGTAGATCGATCAATTCCATCCGGAAAAGGCTCCGTGGCATCGAGGGACGACGTTCGAGTCTCGGGATTCTA…	MAAEAAVSTAVLKLGDLLTRKVDLLRGGGVIGEVQQLKDELKGVQCFLRDASGKQADDVAIRDWIAEIGEVAHDAEDAVEVFIFKVERARIVLASFASSLKHKYLLKRFSRSINSIRKRLRGIEGRRSSLGILDLGERPSDGLERLPKLSQWQKDKHIVGMEKDIELVLEKAILNEGDDISISGIVGEGGTGKSTLARILYNHAAVADRFERRAWAVASKERRPRDILKELCVQVKSTETMEWEMNFLERMELLELQQELYKRLEGKRYFIVLDDMWDDAQWNDALAGGFPNEGTGSRFLITMHTPTLEDDSGFVHTMKCLDSDESWILFMNTVSDGKGVDQDLEDIGRQILNKCDGLPLAITLLGGLLVKQKRSKTEWEKVLEEMESHLNRSSNDAMQ…
SmNBS84	IMPGSMI1N28169	ATGGCGGCGGAGGCGGCAGTGTCCACGGCGGTGCTAAAGCTGGGCGATTTGCTGACGCGGAAGGCGGATTTTCTACGAGGCGGCGGGGTCATCGGAGTGGTCCAGCAGCTGAAAGATGAGCTCAAAGGGGTGCAGTGTTTCCTCAGAGACGCATCGGGAAAGCAAGCTGACGACGTGGCAATACGCGATTGGATAGCCGAGACCGGAGAGGTGGCTCACGACGCCGAAGACGCCGTCGAGGTATTCATTTTTAAGGTTGAGAGAGCAAGAATTGTGCTTGCGAGTTTTGCTTCCTCTCTCAAACATAAGTATCTCCTCAAAAGATTCAGTAGATCGATCAATTCCATCCGGAAAAGGCTCAGGGGCATTGATGGACGACATTCGAGTCTCGGGATTCAA…	MAAEAAVSTAVLKLGDLLTRKADFLRGGGVIGVVQQLKDELKGVQCFLRDASGKQADDVAIRDWIAETGEVAHDAEDAVEVFIFKVERARIVLASFASSLKHKYLLKRFSRSINSIRKRLRGIDGRHSSLGIQDLGDRPRDGVESPKRLPKLSQWQKDKHIVGMEKDVELVLEKAILNEGDDISISAIVGEGGTGKSTLSRVLFNHSAVGDRFERRAWAVASKERRPRDIIKDIYLQVKSGETMEWELILLERLDLSEIKQRLYKRLEGKRYFIVLDDMWDDPQWNDAIAGGFPDEDTGSRFLLTLRTPDLKDNSGYVHTMKCLDSDESWILFMNTVSGGKGVDQDLEDIGRQILNKCDGLPLAITLVGGLLAKQKSSKTEWEKVLEEMESHLNRSSNN…
SmNBS85	IMPGSMI1N28177	ATGGCGGCCTATGCAGCTGTGGTCTCTCTTATGCATATTGTTGATCAGATCGAGCGTCATCCTTCGCCTCCAATTTCTATCGAGAAGCAACAACTTCAATCTCTCACCGAAAAAGTCAACTTCCCTTCGATTTCTTTCGACAAACAACAACTTCAAACTCTCACTACTGAAAAGGTTAACTTTTTGCAGGAATTTCTCGAGGGCTATAATTCTCCTGATGCCGACAGCGACGAAGCAGATCCGTTGGAGATTCGCATTGCAGATGCAGCTTATGCGGCTGAAGATGCGATCGAGTCCTTTATAGTCGACAATATTCAGCTAACTGCATCAAATAAGCAAATTCAATTCGAAGAAAACAGATCCGTCCAGTTCTATGAGGATGTGCAGAAAGTGATAGAA…	MAAYAAVVSLMHIVDQIERHPSPPISIEKQQLQSLTEKVNFPSISFDKQQLQTLTTEKVNFLQEFLEGYNSPDADSDEADPLEIRIADAAYAAEDAIESFIVDNIQLTASNKQIQFEENRSVQFYEDVQKVIEEMEVIEKEVREMDREKGAFKAHELQRNISSDAGRKNLMVGFDDELLQLLDWLTGGYSNRQIIPIVGMGGIGKTTLARNVFEHALVKEHFDICSWATISQTFNVRQTLREVFSQASRDLSENQLGKKLYKYLWGRRYLVILDDMWSVEVWDKMKFFFPDYNDGSRVIVTTRLSNLAVDLADSNSIGMRFLDDVNSWNLFSKTIFGDDGFPPHLVEIGKKIVEKCNGLPLSIDVIGGLLAKSKLTQEYWEHIEKNLSSIVNSENDEYF…
SmNBS86	IMPGSMI1N28221	ATGGCGGAGGCAGCGGTATCCACGGCGGTGCTAAAGCTGTGTGATTTGCTGACGCACAAGCCGGATTTTCTACGAGGCGGCGGCGCCGGTGGAGAGGTCCAGAAGCTGAGAGACGAGCTCAAAGGGGTGCAGTGTTTCCTCCGCGATGCGTCGGAGAAGCAAGCCGACAACGTGGCAATACGTGATTGGATATCGGAGATAAGAGCGGTGGCTCACGACGCGGAAGATGCCGTCGAGGTATTCATTTTTAAGGTTGAGAGAGCAAGAATGATGCTTGCGAGTTTCGCTTCCTCTCTCAACCGTAAGTATCACCTCAAGAGATTCGGTGGATCGATGAATTCCATCCGGAAGAGACTCCGGGGCATCGAGAAACGACGTTCGGGTCTCGAGATTCGAGAT…	MAEAAVSTAVLKLCDLLTHKPDFLRGGGAGGEVQKLRDELKGVQCFLRDASEKQADNVAIRDWISEIRAVAHDAEDAVEVFIFKVERARMMLASFASSLNRKYHLKRFGGSMNSIRKRLRGIEKRRSGLEIRDLSNRPRESSKRSRRLAQWQKDKQLVGMGKDVELLLEKAILDGGEDLSISAIVGAGGTGKSTLARIAYNHAAVADRFLPRAWAVNSKESRPSDILKELCVQVKSTETMEWEMNLMEELELSELQQRLYKRLQGKRYFIVLDDMWDDAHWDDLVGAFPDEGIGSRFLLTMHTPDFEDDSGYVHTMKCLDSEESWILFLNTVSDGKALDQDLEDIGRQILNKCDGLPLAITLVGGLLMKLKRSKTEWKKVLEEMESHLNRSSNDAMQAI…
SmNBS87	IMPGSMI1N28464	atggcggacgcagcagttgaattcctcctggaaaacctgaagcagctactgctccaccacgtggatttaatcaaggatgcgaagaaccagctggagaagttggagaacgatctccggctgttcaaagcgttcctcagggactcggtgaagaagcggcgcaaggaccagacgctgcgcgagctcgtccgccaaattcagagcgtcgtctacgaagccgaagacgtaattgatttattcgtcacgcgcgccgccgagaataaaaacagaaatatcttcttcagagctcagccaaatcggggcCAAATCAACGAACAAGTCGACTCCGTGTGCCGGAAGATCAAAGATATCTACGGCGACAAGAGCAGGGTTGATATCGCCTTCCTCAATGTCGACGAAGGA…	MADAAVEFLLENLKQLLLHHVDLIKDAKNQLEKLENDLRLFKAFLRDSVKKRRKDQTLRELVRQIQSVVYEAEDVIDLFVTRAAENKNRNIFFRAQPNRGQINEQVDSVCRKIKDIYGDKSRVDIAFLNVDEGDPPEQIEAPILRKDNVVGFEDEAETLMGYLAEKTEQLDVISIIGMPGLGKTTLAGKIFHDPEIQYQFPVRIWIYVSQDFTKKDIFLSILKEFTRITEDISRQSDQELASLVSSFLASGKFLLVMDDVWTAADWDKLLIALPKGNKNGKVLITSRQEEVGRYTNRFRDPHRLRFLTLEESWLLLRLEVFGKPESPPELEFEGREIAERCSGLPLAIVIIGGILVKKFSASAEMRAMKRAWGKVAASFNTYLHYDPEERMDKIVSLSY…
SmNBS88	IMPGSMI1N28465	atggcggatgcagcagtggaatttctgctggataacctgaagcagctgctgatccaccacgcgcaactgatcaaagacgccaaggggcaggtggagcagctggaggataacgtgggcttcttcaaatcgttcctgaagaaggtgtcgagcaagaagctgcgcaaggacgagacgctcaaggcgctggtgcgcgacatccgcggcgtcatctacgacgccgacgacatcatcgaCGCCTTCGTCACCCAGGCCGCCGAGAAGAAGACCATGAACTACTTCTCCAGAATGCTCAACGCCTCCGGAGGCTTAGGCCTCATCAGCATCGCCGAGCAGGTCAACGCCATCTGCACCAGGATCAGTGACATCTACGGCGGCAAGGATAAGTTTGACCTCGTCAAT…	MADAAVEFLLDNLKQLLIHHAQLIKDAKGQVEQLEDNVGFFKSFLKKVSSKKLRKDETLKALVRDIRGVIYDADDIIDAFVTQAAEKKTMNYFSRMLNASGGLGLISIAEQVNAICTRISDIYGGKDKFDLVNLAAGDGPDEEALQPTPSRKDNVVGLKDEADRIVGYLNETTPHLDVISIIGMPGLGKTTLTGKIFHDSDIKYEFPTRIWVYVSQEFTVKEVFLSILRQMLTKLNEDEYSRKTAQQLAEEISGLLEGGKFLLVMDDVWEPTDWDKLKVCLPKHNPTGKVMITSRQVGVGRYANRFRDPHNLRSLNLDESCELLQWEVFSKPEFPSDLDAVGREIAGNCDGLPLAIVVIGGVLATKVSRSASAWEKVSSSVTTFLQLDPLNRMDRIISM…
SmNBS89	IMPGSMI1N28859	ATGGTTGCGCAAATTTTCGAGTCGATTTTTTCAAAGGTGGGGGAGTCATTTTTGTCAAAGGTGGTGGAGCAGACGGCTGATAATGCACACAACAACGTGAAGAATATAAAGGACTTTGAGGTCAGTTTAAAAACTCTTGAAAAAAAATTGAAGTCATTAAGTGCTAAGGCATCTGATGTGGAGGAGGAGATCAAGAATGCAGAGCTCTCAGGTCGAAAGAAAAGGAAACGAGAAGTTGAGGAATGGTTGGAACAAGTCAAATCCATTGAAAAAGAAGTTGTTGAGTTGGGGAGTCAAGTAGATTCACAAGGATTCGTAATGAGGTTGATGGATGGAGGAAGAGCACCAAAACTAAATCATGAAGTTGATCACCTTGTTGAGCAAAGTCGGAATTTTGGC…	MVAQIFESIFSKVGESFLSKVVEQTADNAHNNVKNIKDFEVSLKTLEKKLKSLSAKASDVEEEIKNAELSGRKKRKREVEEWLEQVKSIEKEVVELGSQVDSQGFVMRLMDGGRAPKLNHEVDHLVEQSRNFGELVLDICGNRGEAFLANGMVGEAFNHNLERILQLLEGRKVSSIGIYGMGGVGKTTLAKHINNRLLQQPQRRVLWVTVSQEFTITSLQDKIARLLGVDLSDEDDEGKRAARLHSALSRMKNSVLILDDVWENIDMLKVGCHISVECCRLVITTRSLRVCRQIRCQEVIPVKKLGKDEAWKLFNETLGNEIALGPQVEEIAKSVAKLCDGLPLGIISVAGSMRGETSIHTWTNALAELKECVVGQDGEGEDEVFKVLKYSFDQLNRAH…
SmNBS90	IMPGSMI1N29987	ATGGAATTCATTACTCCCCTCGCCTCCCTTCTGAGTTGTTTGATCGATTATGTTTCAAAAAGAGCAACAACCACTGAAAATCTGGATGAAAGAATTCATAATCTGGAGAGAGCTGTAGAGGAACTAACGGAAGTGAGGGATGACTTGCAGAAGCAAGTGGATCAAGCAGTGGTGGTGGGCTTAACTCTTTCCAGCCAAGTCAAAGGGTGGCTAGCTAGAGTAGATCAAGTCGTGGCCCAAGTGAAAATGATAAGAGAAGATATGGATGAGAAGAAGCAGTGCCTAGTGTGCTGCAACGCGAGGTGTTTGTTGAGGTATGAGCTGGGGAAGAGAGTTGCAGAGGAGCTCGATCGAGTCAATGACCTCAAAGGAAAAGGGAAGTTGGAAGTTGGTTTGCTT…	MEFITPLASLLSCLIDYVSKRATTTENLDERIHNLERAVEELTEVRDDLQKQVDQAVVVGLTLSSQVKGWLARVDQVVAQVKMIREDMDEKKQCLVCCNARCLLRYELGKRVAEELDRVNDLKGKGKLEVGLLDGLLLVPAVEIPSRPAVGLDVMLERVGRLLREDDVGTIGLYGMGGVGKTTLLKSINNGFLKRDHDFDVVIWVVVSRDFVVEKIQQAIGVRLGLSWDEAQFQDVRALRIHSIMRRKKFVLLLDDVWEGLDLEKIGIPAPSKLNRSKVVFTARSMEVCSDMDADCKLKVEFLNERESWELFQQKVGAAAEIVNSPLILPHAKAMVRKCGGLPLALVTTGRAMANKKSEEEWRYAVEILHTTPSQVRGMEDVFNLLKFGYDNLGSDNLR…
SmNBS91	IMPGSMI1N30167	atggcggatgcagcggtggagttcctgctggagaacctccagcagctgctgctttaccacgtccacttaatcaaggacgcaaaggagcaggtggagcggctcgagagggacctccgcctcttcaaatcctttctcaaggactccaccaaaaagcgccgccgcgacgacagcctccgcgagcttgtctgccagattcgcgacgtcgtctacgaggccgaggacgtcatcgaCGCCTTCGTCACCCAGGCCACCGAGAGCAGGTCCAAGAGCCGCATCTTCAGAGCCTTTCAGGCGCCCGTCAAGCTCCTCACCATCGCTAAGGAGGTCGAGAAGGTCGGCGCCAAAGTTAGAGACATCTATGGCGGTAAAGGCAAGCTTGATTTCGCCAGCCTCACCGTT…	MADAAVEFLLENLQQLLLYHVHLIKDAKEQVERLERDLRLFKSFLKDSTKKRRRDDSLRELVCQIRDVVYEAEDVIDAFVTQATESRSKSRIFRAFQAPVKLLTIAKEVEKVGAKVRDIYGGKGKLDFASLTVGDGGPEESEAPIPRQDDVVGFEDEAETIIGYINAESHELDVISIIGMPGLGKTTLAWKIYRDPDIQYEFPTRVWVYVSQEFSKKDVFLSMLKQLTRPTEDMYRRNDQELAQLVADHLQRGKFLIVMDDVWTSEDWDKLKVALPRSNKTCKVLITSRHKEVAWHVNRNRGPHNLRFLTPDESWLLLQLEVFGKPEWPSSELEVLGKVIAEQCGGLPLAIVVIGGILAKKFAASHETSAKVKAWCKVSESVSTYLTEEDPQRRMERII…
SmNBS92	IMPGSMI1N30583	ATGGCACGTTTCCAAGTCGCCCCAACATTCATAGCCCAATCCGTGGTTGAACTCTACCCTGCATGCAAGGATTTGTTCTTGCACGTTAAATCTCAAGGAAGAGACATCAAGAAATTGGAAAACAGATTAACTGAGCTCATAGCTCTCATGGCGTCGATAATGTCGAGGAAAGACGAAATCGAGCGATGTCTGAGAAATTCAGTCCTCTCAAAGAAGACTAAAGAGTTCGAAATGCTCGAGACAATCATCGCGGATATCGATGGCAAGTGCACCAAGTTCATCAACAAGTACACGAAGATCACCCGCCGCCGCCTCTGCTCATCAGCAGACGCGCGCAGCATAATTCAAGAGCTCGAGAATTTGAGGTCGAGAGTGTTGACGTTCAATTTCTTGAAGCTT…	MARFQVAPTFIAQSVVELYPACKDLFLHVKSQGRDIKKLENRLTELIALMASIMSRKDEIERCLRNSVLSKKTKEFEMLETIIADIDGKCTKFINKYTKITRRRLCSSADARSIIQELENLRSRVLTFNFLKLAKLSRDVAKMGAQACVVLERLNPEHMICKRLELNQEKFDVDGDDLAFYNAYVDEVLKHLCENGSKVGILGGSSMGKTIVLRKLFNRLIELKSSFSGSDEGLELDFIIWLEYPQEVEGEAEVVQKLQNEVMGQLSLDHEATMSVHMNGDRISAFLRHKKYILLMDKVLSNVDLGRVGLREHHEYKKLVVSSSDRNVMSLLVESVFEI
SmNBS93	IMPGSMI1N30587	ATGGCTTCCGACCTGCTTTCAAAACTGAAATCCGCCGCAAATATCACTGAAATTTTGGCTTCAGATTTGCGCAAAAGAGCCAGTGAGCTCAACGATCAGAAGCCGCACCGCGGCATCGCCTTGCTCCAGGTCTGCACAACCGAGTCCGACGTGGACGTGTCGGAGATAGAATCGCCAGCCGCGAACGGGCGAGATCCCTCGCCGGACTTCGTCGGAGATCTCCTGCGCGCCGTGAAATCCGAAAAAGTCTTCGGCCGGCGCGCGGAGAAGGAGAAGCTGCTATCTCAACTGGTGCCCGCCGATAAGGATATTAGGGCTCAGCAGCAGCTCGCCGTGATCCCCATCGTCGGGGCGGGCGGGATCGGGAAGACGACCCTCGCCCGCCTCGCCTACGACGAT…	MASDLLSKLKSAANITEILASDLRKRASELNDQKPHRGIALLQVCTTESDVDVSEIESPAANGRDPSPDFVGDLLRAVKSEKVFGRRAEKEKLLSQLVPADKDIRAQQQLAVIPIVGAGGIGKTTLARLAYDDPTVREHFELRAWVKMDGQERNQTLDIARKLLRSATGMLSQLNNQSELDEMVSDALLSNRSLIVLDDVVSMETELWQRMRDSWFRFVGLGSKIVITTRDKQVAEVASSNAAFDLGELHQDDAWSLYSSLAFSRRENARLIAAAKLCKGVPLSLRLLGSLTRFEKALIQGISSSSSSPNLMELDTNSILSMSLLTLPQHLFNCFAYCGIFPYGYVLEKERLIKMWIADDVVKPSPSSSPSPSSSLEDIGEAYFNELLCRSFFTDLTCN…
SmNBS94	IMPGSMI1N30606	ATGGCTTCCGACCTGCTTTCAAAACTGAAATCCGCCGCAAATATCACTGAAATTTTGGCTTCAGATTTGCGCAAAAGAGCCAGTCAGCTCAACGATCAGAAGCCGCACCGCGGCTTGCTCCAGGTCTGCGCAACCGAGTCCGACGTGGACGTGTCGGAGATAGAATCAGCAGCCTCGAACGAGCGAGATCCCTCGCCGGACTTCGTCGGCGAGCTCCTGCGCGCCGTGAAATCCGAAAAAGTCTTCGGCCGGCGCGCGGAGAAGGAGAAGCTGCTATCTCAGCTGGTGCCCGCCGATAAGGAAACTAGGGCTCAGCAGCAGCTCGCCGTGATCCCCATCGTCGGGATGGGCGGGATCGGGAAGACGACCCTCGCCCGCCTCGCCTACGACGATCCGACG…	MASDLLSKLKSAANITEILASDLRKRASQLNDQKPHRGLLQVCATESDVDVSEIESAASNERDPSPDFVGELLRAVKSEKVFGRRAEKEKLLSQLVPADKETRAQQQLAVIPIVGMGGIGKTTLARLAYDDPTVREHFELRAWVKMDGQERNQTLDIARKLLRSATGMLSQLNNLSELDEMVSDALLSNRSLIVLDDVVSMETELWQRMRDSWFRFVGLGSKIVITTRDKQVAEVASSNAAFDLGELHQDDAWSLYSSLAFSRRENARLIAAAKLCKGLPLSLKLLGSLTRFDKTLIQGISSSSSSPNLMELDTNSILSMSLLTLPQHLFNCFAYCGIFPYGYVVEKEKLIKMWIADDVVKPSPSPSPSSSLEDIGEAYFNELLCRSFFTDLTCNEHDE…
SmNBS95	IMPGSMI1N30630	ATGGTGGAGGTGTTGACATTGATAGCTCAAAGTTCTGGTGCTGTGTACAACGGCACAAAAGACCTTGTGCGGTACATAAGGGGTGAGCGCCGAGACGTCAAGGATTTGGAACCACGAATAAGTCAGCTGATACTAAATCTGGAGTTCTTACTGTCGGAGAAAAACAGAATTGATCGATCCTTGAGAGCTTCAGTCTCCACAGAGAAAACAAATTTTTACGAAACGATGACGGCAGAAATCGACGTCATCGATAAGGAATGTATCAGGCTCCTCAGCAAGTACACAAAGCTCACCAAAAACGAACTAAGCCCAACAACTCCGAGCTTGAGCATTGAAATGCTCAACGATGTGAAATCAAATGTGCAGATGTTCAAATTCCGCAAGCCCGCGAAGCTGAGC…	MVEVLTLIAQSSGAVYNGTKDLVRYIRGERRDVKDLEPRISQLILNLEFLLSEKNRIDRSLRASVSTEKTNFYETMTAEIDVIDKECIRLLSKYTKLTKNELSPTTPSLSIEMLNDVKSNVQMFKFRKPAKLSRDVAKLNKRASEAAKTLISGYMTQKKAKPNQQKLDEDANVLPVFDEYVDKIMYHLFEDKGCSCVGILGCEGAGKTTVLRKLYNRLLDYLLSGDEEGPKLDHIIRIDYPPVSETEEDKNMIVEILQQEIMEQLEIPHEGSKSRVRNENTISTFLRDKKYVLLMDQVSRYIDLEGLGVKQDHKYKKVVVCSSEKKVVSSMTEHKVEILKLNMSEAMVLIQNICGELKGQKSVIATRIIKCCGGIPWLIRFVARELKDKEDDKIWNYML…
SmNBS96	IMPGSMI1N31625	ATGGCTGATGCTATGATTTCAGTTGTGGTGGAGAGAGTTGCAGATATCATTCAAGATCAGATTCGCTACGAGGTCAATTTGGTGAGCGGCGTTGAGGAGGAGCTTCGCGATCTCTCCGACAAACTCAAGACGATCAAAGATGTGTTGGATGATGCAGAAAAGAAAGGAGTCAACAACCAAAGCGTCAAAACTTGGTTGAAGAAGCTCAACGATACGGCCTATGAGATGGATGACATCTTAGATGAATGGAACTACACTCTTCTATATAATGCTTCTCGTAAGCAAAAGGTATGCTGCTCCTTCATCCCATCTTCATGCTTTTGTTTCAACAAAGCTGCAGTTCGTCGTGATACTGCCATCAAAATACAAAATGTGAAGGCTAAACTTGATCAGATTTTA…	MADAMISVVVERVADIIQDQIRYEVNLVSGVEEELRDLSDKLKTIKDVLDDAEKKGVNNQSVKTWLKKLNDTAYEMDDILDEWNYTLLYNASRKQKVCCSFIPSSCFCFNKAAVRRDTAIKIQNVKAKLDQILEEKVKFDFVISLPITVPVPNSWRVQSTSSIEFEKIYGRDKDRVNIVRKLINRDTQIVSIVGMGGLGKTTLAQLVYHDTQIKDLFKLTVWICVSDTFDVAGIARGIVASVTKEIIPPHTDQLELVLEKLRDCISGKKFLLVLDDVWTEEYNKWEPLKINLKYGAPTSKILVTTRNVRVAKMMGTLDDDVYRPQQLSNEECWSLMRRISLPGRSEEECGEYEDVGKKIASKCKGLPLAVNVLGSLLSNKSSLKEWENILKSEIWQLEK…
SmNBS97	IMPGSMI1N31646	ATGGCATATGCTGCTGTTGTATCTCTGGTACAAACGCTGGAATGCGTTATGAAAGGCCATGAAATTCTGTATAACAAAGAACAAATTGAATGCTTCCTTGTTAAAGTGACTTACTTGCAAGCTTTTCTGGAAGATTTTTCCACAAAAAGCAGAAAAGAAGTTAAAGATCTCGAGGCACAAATTGGAAATCTAGCTTGTGCAGCTAACGATGTCGTTGATTCGTATACATCGAATGAGCTTCTTTCGGTGTGCGAATGTTGTACGGATACAAATTACACTATCTTCTGTCAGGATTTGGATAATTTGTTAGGAGATTTTGACACAGCAATATCCAAAGTGCTGGAGTTGAGGGATATGGATTTGAAGACTTTGGAATCCAAGAATTCCTTGTCAGCTGGT…	MAYAAVVSLVQTLECVMKGHEILYNKEQIECFLVKVTYLQAFLEDFSTKSRKEVKDLEAQIGNLACAANDVVDSYTSNELLSVCECCTDTNYTIFCQDLDNLLGDFDTAISKVLELRDMDLKTLESKNSLSAGFLNSVENVMVGFDDELMQIKDRLTGAPSYKLDVISIVGMGGSGKTTLARNIYDDEFIVYHFYIRAWVTVSQEYDVREILLALLKSTEKKLTSNFYEDSIDRLEEYLYKSLKGSRYLIVLDDMWERDIWDYIKQLCPDDGNGSRIVVTSRISDMALYASSNNPPYFMRFLNKDESWNLLKRRVFKDEDCPSELERVGYEIAQSCQGLPLAIALVGGLLTKVQRSLGPWRSVVENIKSVMATEVDPCLELLSLSYNHLPHHLKMCFLY…
SmNBS98	IMPGSMI1N31918	ATGGATCATGTATCCAAATCCATCGACTTGGAGAACCTCGGAGTGAAACAAGACCACAAGTGTAAGGTGGTGGTTTGTTCATCGAATAAGAAGCTGGCCAGTTCGATGAAGCACACGGTGGAGATACGGGGGCTGAACAAGGACGACGCAATGAAGCTGATCCAAAACATCTGCGGGGAACTGCACGATGGCAGGAAGATGATCGCCGAGAGGATCATCGAATGCTGCGTAGGGATACCGAAGGTGATTTGCCTCGTGGCTAATGAGCTGAAGAACAAGAAAGATCAACGTGAAGCTCGACATCCTCCGCGCCGTGGTGACGACGCCGTCGTTGGTGGCGGAAGTGGCGGTGGAGGAAGCGGGGGCTACGACGGCATCGGTGGTGGCGGTAGCGGCAGC…	MDHVSKSIDLENLGVKQDHKCKVVVCSSNKKLASSMKHTVEIRGLNKDDAMKLIQNICGELHDGRKMIAERIIECCVGIPKVICLVANELKNKKDQREARHPPRRGDDAVVGGGSGGGGSGGYDGIGGGGSGSSGLRRLSCGELTSLSHFVEHMVDKDFFFFLNS
SmNBS99	IMPGSMI1N32018	ATGGCGGCGGAGGCAGCTGTGTCATTCGCGGTGGAGGCGCTGGGCAAAATTCTGATCGAGAAGGCTTTCTTCCTCAAAGGCGTGAAGGGAGAGGTGGAGTGGCTGCGAAATGAGCTGAAAAGGATGCAATGTTTCCTCAAAGACGCAGCGAGGAAGCAAAGCGACAGCGAAAGCATACGCAGCTGGTTATCCGAGATCCGAGAGCTGGCTCACGACGCCGAAGATGCCATCGAGGTGTTCGTGCTCCGCGTCCAGAGCCGAGGGCTGCTGTGGAGGTGCGTTTGCTTCCCCGACCACGTCTACCGACTCTACAAGGTCGGGGAAGAGATCGAGTCGATCAAGAAAAGGCTCAAGGAGATCGAAGACAGCCGCGTGAGATACGGTATTCGAGATCTCGGC…	MAAEAAVSFAVEALGKILIEKAFFLKGVKGEVEWLRNELKRMQCFLKDAARKQSDSESIRSWLSEIRELAHDAEDAIEVFVLRVQSRGLLWRCVCFPDHVYRLYKVGEEIESIKKRLKEIEDSRVRYGIRDLGDHQRLKSQLEVESRRRLAYWQKDKHVVGLEKDVEMLLGKAILEKSEGLLLAAVLGMGGIGKSTLASKIYNHPAVAGRFECRAWVVVSSEFTPEDIMKQILLQLGISLDDLKLLEAVDDKLGRQENMKKELHRRLTGKRYFIVLDDVWEATHLESLSSAFPDEEKASRLLLTSRNQVMTTYSQYVHNMKVLDSNQSWELFLRKVFVDNTSAQCPKELKNIAEEILKKCGGLPLAITVVGGILAKKARSKVEWERVLKEMKYHLDTSG…
SmNBS100	IMPGSMI1N32040	ATGGCGGAGGCAGCGGTGTCCACGGCGGTGCTAAAGCTGTGTGATTTGCTGACGCACAAGCCGGATTTTCTACGAGGCGGCGGCGCCAGTGGAGAGGTCCAGAAGCTGAGAGACGAGCTCAAAGGGGTGCAGTGTTTCCTCCGAGACGCGTCGGTGAAGCAAGCCGACGACGTGGCAATACGTGATTGGATATCGGAGATCAGAGCGGTGGCTCACGACGCGGAAGATGACGTCGAGGTATTCATTTTTAAGGTTGAGAGAGCAAGAATGATGCTTGCGAGTTTCGCTTCCTCTCTCAACCGTAAGTATCACCTCAAGAGATTCGGTGGATCGATGAATTCCATCCGGAAGAGGCTCCGGGGCATCGAGAAACGACGTTCGGGTCTCGAGATTCGAGAT…	MAEAAVSTAVLKLCDLLTHKPDFLRGGGASGEVQKLRDELKGVQCFLRDASVKQADDVAIRDWISEIRAVAHDAEDDVEVFIFKVERARMMLASFASSLNRKYHLKRFGGSMNSIRKRLRGIEKRRSGLEIRDLSHRPRESSKRSRRLAQWQKDKQVVGMEKDVELLLEKAILDGGEDLSISAIVGAGGTGKSTLARIAYNHAAVADRFLPRAWAVNSKESRPSDILKELCVQVKSTETMEWEMNLMEELELSELQQRLYKRLLGKRYFIVLDDMWDDAHWDDLVGAFPDEGIGSRFLLTMHTPDFEDDSGYVHTMKCLDSDEGWILFLNTVSDGKGVDQDLEDIGRKILNKCDGLPLAITLVGGLLMKLKRSKTEWKKVLEEMESHLNRSSNDAMQAI…
SmNBS101	IMPGSMI1N32067	atggctggtatgcaggaatggaatgggaatggaatggtgattcctgcatccattcccaatcctatggctgaatttcttttTACCGAGTCCACGGCGGTGCTAAAGCTGTGCGATGTGCTGACGCACAAGCCGGATTTTCTACGAGGCGGCGGCGCCATTGGTGAGGTCCAGAAGCTGAGAGACGAGCTCAAAGGGGTGCAGTGTTTCCTCCGAGACGCGTCGGAGAAGCAAGCCGACGACGTGGCAATACGTGATTGGATATCGGAGATAAGAGCGGTGGCTCACGACGCTGAAGATGCCGTCGAGGTATTCATTTTTAAGGTTGAGAAAGCAAGAATGATGCTTGCGAGTTTCGCTTCCTCTCTCAACCGTAAGTATCACCTCAAGAGATTCGGTGGA…	MAGMQEWNGNGMVIPASIPNPMAEFLFTESTAVLKLCDVLTHKPDFLRGGGAIGEVQKLRDELKGVQCFLRDASEKQADDVAIRDWISEIRAVAHDAEDAVEVFIFKVEKARMMLASFASSLNRKYHLKRFGGSMNSIRRRLRGIEKRRSGLEIRDLSHRPRESSKRSRRLAQWQKDKQVVGMEKDVELLLEKAILDGGEDLSISAIVGAGGTGKSTLARIAYNHAAVADRFLPRAWAVNSKESRPSDILKELCVQVKSTETMEWEMNLMEELELSELQQRLYKRLLGKRYFIVLDDMWDDAHWDDLVGAFPDEDLDRLGSLHRLTRLKLHGEIPVLPSVFPPNLTHLTLDWLRVREDPVPLLENLKKLSYLKMDGAYEGAKMVISHNGFSVLKVLIFH…
SmNBS102	IMPGSMI1N32069	ATGTCAAAGTTGGTGGAGCAAACAGCTGATAATGCACTCAAAAACGCGAATAGCATAAAGGATTTTGAGCTCAGTTTAAGAACTCTGCAGAAATGTTTGAAGTCATTGGATGCTAAGGCATCTGATGTTGAGGAGGAAATCAAGAACGCAGAGCTCTCAGGTCGAAAGAAAAGGAAACGAGAAGTTGAGGAATGGTTGGGAGAAGTAAAATCCATTGAAAAAGAAGTTGTTGAGTTGGGGAGTCAATTAGAATCACAAGGATTTATTATGAGATTGATGGATGGAGGAACAATGGCAAAACTAAATGATCAAGTTTGCAAGCTTGTTGAGCAAAGTAGGAATTTCGGCCAACTTGTACTTGACGTTTGTGGAAGCAGGGGAGAGTCAATGTTGACAAAT…	MSKLVEQTADNALKNANSIKDFELSLRTLQKCLKSLDAKASDVEEEIKNAELSGRKKRKREVEEWLGEVKSIEKEVVELGSQLESQGFIMRLMDGGTMAKLNDQVCKLVEQSRNFGQLVLDVCGSRGESMLTNGMVGKVFHENLKRLVELLESRQVSSIGVYGMGGVGKTTLAKHINNRLLKQSETRVIWVTVSQEFTVAGLQDKIAM
SmNBS103	IMPGSMI1N32072	ATGCGTTGTCAGAAAATAATTCGAGTGGAGGAACTAGGCGAGGATGAGGCGTGGAGGTTGTTCAATGAAACACTGGGAAATGAGATAAAACTAGCTGCTCAAGTGGAAAAAATTGCAAAATCTGTGGTAAAACTGTGTCATGGTCTGCCCCTAGGAATTATTACCGTGGCCGGAAGCATGAGGGGTGAGAAGAACTTAAAGAACATGTCGTGGGGCAAGAAGATGGCATGGGAAACAACAATGAGCTTTGTTTCCTTTATTGCTCGTTATACCCTGAAGAATACGAAATACGTAGAGAGCATTTGGTTAGGAAAATCATCCCGGAGGGGCTGGTGGATCATAGAAAGAGTAGAAGATTCCATACTGGAAAAATTAGTGAATGTGTGCTTATTGGAAAGC…	MRCQKIIRVEELGEDEAWRLFNETLGNEIKLAAQVEKIAKSVVKLCHGLPLGIITVAGSMRGEKNLKNMSWGKKMAWETTMSFVSFIARYTLKNTKYVESIWLGKSSRRGWWIIERVEDSILEKLVNVCLLESCVNYDGDECVKMHDLVRGMALKIGMVRSGDYSLKEIPDEEE
SmNBS104	IMPGSMI1N32106	ATGTCATCCCCATTATCGGTATACCTGGACAGGGAAAGACAACATTGGCCTGGAAGATTTATCAGAATGAGAGCATCTGCTACAATTTCCCCAATCCGCATTTGGGTTTACATCTCACAGAAGTTCAACATCAGGGATGTATTCCTCCAAATCCTCAGAAAATTCACCACCAGCCAAAATATGTCTAATCTCAACGACGACGAGCTGACTCAGACAGTTAAGGTGTGTTTGGAGAAAGAGAAATTCTTGTTAATCCTGGATGATGTCTGGAGTGTGGATGCATGGAAAGGAATTAAAGAAGTGTTGCCGCTGGACAACGGAAAAGGCAAGGTGCTCATAACCAGTCGAGAGGAGGCCGTTAGAGAGGCCACTAGTGTTTACAGAAGAGCGCACAAGTTG…	MSSPLSVYLDRERQHWPGRFIRMRASATISPIRIWVYISQKFNIRDVFLQILRKFTTSQNMSNLNDDELTQTVKVCLEKEKFLLILDDVWSVDAWKGIKEVLPLDNGKGKVLITSREEAVREATSVYRRAHKLRFLTKEKSWMLLQYEVFGSLDACPDELSAIGEHIAIKCDGVPLTIVVIGGILVDQLDRGVAMEGWEEVSKNVSDALQKDEVQRITSVVALSYGEQTSAVTRRT
SmNBS105	IMPGSMI1N32107	ATGGCAGCTTATTCCGCCGTAGTTTCCTTAGAGCAGCAGCTGAAGCTGCTCCTCGACTCCGACCAATTTCCTCTCCAGGATCAAAGGCCGCAGCTCCAGTCCTTCCACCAAACCATCTCCTCCTTGCAAAAATCCGTCGAAACAATATTCCCCACGCCCAAACACGACCGAGAAACCGCTGGCATCCTCGAAACCCTCATCCGAGACTCAATCTACCAAGCTCAAGACGCCATCGAATCCTTCCTCTCCGCCAAATCCCCATCCTTCTCCTTCCCCCAAATAACACAGCATATCGACCCCATCGCATCTCGAGCCCAGACGCTCGCCGATTCAATCAGGAAAGTGAAACTATCCTTGCTCGACGGCGCCGAGGAAATCCCGCCGCCGCCCAGATCCGGC…	MAAYSAVVSLEQQLKLLLDSDQFPLQDQRPQLQSFHQTISSLQKSVETIFPTPKHDRETAGILETLIRDSIYQAQDAIESFLSAKSPSFSFPQITQHIDPIASRAQTLADSIRKVKLSLLDGAEEIPPPPRSGVVSRTFRIVGQETDKKLLSDALTSEEGKLQILPVTGMAGIGKTTLARSTYDDPKIKKSFPFRAWVTVSQDYHVGDILARLLNSMESRGQKAGERVYEGNDDQLKIQMHQSLYNNKYLVVIDDMWDTDTWDKVRNVLPDNKNGSRIILTTRILSVAKTVKSSEFCHEMQPLDEENSWILLCDKAFEGKPCPPHLEKTGREIAKNCGGLPLSLTVIGGLLSQERQTEEYWQTIEEDTNAAAGKGEEAYSEILSLSYNHLPAKLKGCFL…
SmNBS106	IMPGSMI1N32110	ATGGCGGAGGCGGCAGTGACATTCTTGCTGGAGCAACTGAAGGAGGTGGTGGTCGGGTACGCGGATCTGATCACCGGAGCGGAGAGGGAGTTCGATCAGCTGAACCACGACCTTGATTTACTCAAGGCGTTTCTGAAGGAGATGGCGGAGAAGAAGAAGAAGGATAAAATGTTGAAATTACTGGAGAGGCGGATAAGGAAAGTGGTGTACGAGGTGGAAGACACCATCGACACTTGCTTGACCAAGGCTATTGAAGCCAAGGCCAGGAACTCCTTACGCCGCCGTATTGGTATCAAAAGTGTAAGCCTCGCCAAGGAGGTCAGGGCCGTTAGAGACGAAAAAGTGGTGCCATTGTTTGAGGATACCGGTAAGTTTGCTAACATGGAGAAGATTGCCCAT…	MAEAAVTFLLEQLKEVVVGYADLITGAEREFDQLNHDLDLLKAFLKEMAEKKKKDKMLKLLERRIRKVVYEVEDTIDTCLTKAIEAKARNSLRRRIGIKSVSLAKEVRAVRDEKVVPLFEDTGKFANMEKIAHGAGDGAGEEPPTHSSKRDIPIRQNRVVGFDEEEATITGYLKERRDKLDVISIVGIPGQGKTTLAWKIYENEPICFHFPIRIWVYISQVFNSRDVFLQILKKFIPSQDTSSLNDDELAQTVRACLEKEKFLLVLDDVWSIDAWEKIQAVLPLHNGEGKVLITSRETNVGVQSQVYRPPHTLKFLDDDESWELLQYEVFGDLNVCPTNLKGIGEQIAMKCDGVPLTIVVIGGILKDQLTKSRSAAVSEWELTAKSVSEALQNKAKRIT…
SmNBS107	IMPGSMI1N32125	ATGGCAGTGCTGAACTTTTCCCTAAGCTTAATTTTATTGGCTGAGGATGAGTCGTCGGGGCAAGAGTGTTCACTGGAACAGTCAGACTTGCAAGAGAAAATTGTAGATTTCCAAGACGAAGGCAAAATTATTAATTTTCTAATGGATCCAAATAAAAAAGAACTAGACGTTATCAGCATCACGGGCATGGCTGGGATAGGGAAGACAACATTTGCACGGAAGATTTTTGAGCATCAAGATGTTGTTGCTAAATTCCCATTGCGCATCTGGATTCACGTTCCTGAAAAATTCAATAGTATGGAGGCATTTCATTACATCCTAACAAAGTTAACTCTCAAGCCCATAGTTTCCACGAGCGAGCAAGACTTAATCTTATCAGTTCGTCGGAGTTTGAGAAAG…	MAVLNFSLSLILLAEDESSGQECSLEQSDLQEKIVDFQDEGKIINFLMDPNKKELDVISITGMAGIGKTTFARKIFEHQDVVAKFPLRIWIHVPEKFNSMEAFHYILTKLTLKPIVSTSEQDLILSVRRSLRKKKFLLVTDNVSTKEDWKKLQKILPMDNGMGKVLLTTRDTDVAAEANIIRTPHHLDILSTEASFELLKLQVFDKLERCHGELEEVGKVIAEKCRGVPLVILVIAGILKRIFTDARGILAVKEEWLNVSTTVNELLKKDEQKLISRALEMSYKRLGYDMRVCFLYSGLFPENYPIPVSTLTQLWIAEGFIKEREDQSIEEKAEKILDTLIKMNLLKVAKKNLKQVKTCWAHDMIREFCRAKAMEEKLFGVIKRSIGVAKVPDFRRLCF…
SmNBS108	IMPGSMI1N32172	ATGGCGGAGGCGGCAGTGACTTTCTTGCTGGAGCAATTGAAGGAGGTGGTGGTCGGGTACGCGGATCTGATCGCCGGGGCGGAGAATGAGTTCTATAAGCTGAGCCACGACCTTGATTTACTCAAGGCGTTTTTGAAGAAGATGGCGGAGAAGAAGAAGAAGGATAAAACGTTGAAATCACTGGAGATGCGGATAAGGGACGTGGTGTACGAGGTGGAAGACACCATCGACACTTGCTTGACCAAGGCTATTGAAGCCAAGGCCAGGAACTCCTTACGACGCCGTATTGGTATCAAAAGTGTAAGCCTCGCCAAGGAGGTCAGGGCCATTAGAGACGAAAAAGTGGTGCCATTGTTTGAGGATACCGGTAAGTTTGCTAACATGGAGGAGATTGCCCAT…	MAEAAVTFLLEQLKEVVVGYADLIAGAENEFYKLSHDLDLLKAFLKKMAEKKKKDKTLKSLEMRIRDVVYEVEDTIDTCLTKAIEAKARNSLRRRIGIKSVSLAKEVRAIRDEKVVPLFEDTGKFANMEEIAHGAGARAGEEPPTHSSKRDTPIRQNKVVGFEKEESTITGYLKEKTDKLDVISIMGIPGQGKTTLAWKIYQSDEISFHFPIRIWVNISQVFNSRDVFLGILKRFFPSQDMSTLNFNDLAQTVHACLEKEKFLLVLDDVWSVVAWNEIKEVLPVDNGEAKVLITTRETDVGEKSRVHKAPHSLKFLDGDESWELLQYEVFGLEDCPPELSTIGYLIATRCDGVPLTIVVIGGILKDQLTKSRSAAVSEWELTAKSVSEALQNKAKRITE…
SmNBS109	IMPGSMI1N32177	ATGGGGGAGGCTGCAGTGAGTTTCTTGCTGGAGCAAGTGAAGGAGGTGGTGACAGAGTACAAAGATCTGATCTCCGGAGCTGAAAATGAGTTCAACCAGCTTAACAAGGAGCTTGGTTTACTCAAGGCTTTCCTCAAGGACGCGGCCAAGGCGACGAAGCAGGAGCATCTGTTCAGAGAAATGGAGAAGCAGGTAAGAGAGGTCGTGTACGAGGTCGAAGACACCATTGATACTTGCTTGACCAAGGCTATCGAGGTCAGGGCCAAAGAGGCAAAGCCCAAGAAGTCTTCCTTTTCCTTATCGAGGCAGCGGGGTTCCGGATCAACAAAAAGTGTCAGCCTCTTGAGAGAGGTCAAGTCCATTAGAGAAGAAAAAGTGTTGCCGATGTTCAACGAAGCC…	MGEAAVSFLLEQVKEVVTEYKDLISGAENEFNQLNKELGLLKAFLKDAAKATKQEHLFREMEKQVREVVYEVEDTIDTCLTKAIEVRAKEAKPKKSSFSLSRQRGSGSTKSVSLLREVKSIREEKVLPMFNEAKMQFSNMRIGDGSGAVDDQRTKLKRDKPIRQNRVVGFEDEEKTIKGYLMPETETARLDVIPIIGIPGQGKTTLAWKIYQDESICYNFPIRIWVYISQKFNSRDVFLQILRKFTTSQNTSNLNDDELAQTVKVCLEKEKFLLVLDDVWSVDAWLGIKEVLPLDNGKGKVLITSREDAVGEATSVYRRAHKLRFLTKPESWMLLQYEVFGSLDECPDELSAIGEHIAIKCDGVPLTIVVIGGILVDQLARGVAMEGWEEVSNNVSDAL…
SmNBS110	IMPGSMI1N32183	ATGGCGGAGACTGCACTTACATTCCTGCTGGAAGAGTTGCGTGATACGCTAAAATGGTACAACGATCTGTTATCCGGCTCCAAAAATGATTTCGACCAGCTCACCAAGGATCTAAACATCATGAAGGCATTCCTTAGCGACGCCGGCGAAGGACGGAAGGAGAAACTGTTCAAGGAGATAGAGCAGCAGATTAGAGAAGTCGTTTACGAGGTTGAAGACACCGTCGACAAGTGCTTGGCGGCGGCCAAGGGCAAGGGCGCCATTAGCCGCCTCAACACGAAGAAGTTCACCTTGGCCAAAGAGGTTAGGTCCCTCAGAGACGAGAAAGTAAAGCCGGTGCTCGACTTGGTCAAAGCCAACTATGCTGCTCCCTCCGGGGCCGGGGCCGGTGCCGGCACC…	MAETALTFLLEELRDTLKWYNDLLSGSKNDFDQLTKDLNIMKAFLSDAGEGRKEKLFKEIEQQIREVVYEVEDTVDKCLAAAKGKGAISRLNTKKFTLAKEVRSLRDEKVKPVLDLVKANYAAPSGAGAGAGTGTADQQQPRPKKDQCIRREKVVGFEDEEEKLIGYLMDEKEKLDVISIIGMPGLGKTTLAWKIFENEQICFQFPVRIWVYVSQRFNSRDVFLNILRKFTSNDMSGLSDEELAQSVRGCLSKEKFLLVMDDVWRPEDWEVIQNVLPSSNKLSKVMITSRLLTVGQRAKVSHFSTEPHKLRFFRDDESWKLLQLEVFGNEEDCFRELVGIGMKIAKQCHGVPLTVVVVGGILVDLFVKTHIPRLLKREWETVSENVSKFAQNNEEKRIS…
SmNBS111	IMPGSMI1N32213	ATGGCTTACGCTGCTGTGGTTTCTCTTAAGCACACAATAGATGGCCTTCTAGATTCTTCTCCGATTTCCCATGTCTCCTCCATTCGAGATAACTTAAAACTTGCACACTTATCGTGCAGGTGCCTCCAATACGCTCTCGAAAAATCCAACCATCGCAGCAGCAAGTGGTTGGATCCTTTGGAAGGGTTAATAAGAGACGCTGCACATAAATTAGAAGATGTTCTCGAATTCCATGATGGTGCCTCCCAACTGAAAATAGACTTGGAGGAAGTTAATCAAGTGATTATTTCCTTCGAGCAAAAAGCGAAAGAGGCGGGGAAACAATTTCTCTGCGCACCTCAACAAGATGATGATGACGATGATGATGTTTCGTCAAATATTGATACTAGTGTGGAGATG…	MAYAAVVSLKHTIDGLLDSSPISHVSSIRDNLKLAHLSCRCLQYALEKSNHRSSKWLDPLEGLIRDAAHKLEDVLEFHDGASQLKIDLEEVNQVIISFEQKAKEAGKQFLCAPQQDDDDDDDVSSNIDTSVEMVGRSSEFGKVQDYLRQRMRPDDMCFFSYVGEVGTGRSAIGKTFFEDQQQCFDCSAWVTLGDAKGEEFKEIAMRILDQVDNHKLVGEEEIRNCLFNTLEHRRYLIVLDDVRSVEVLDYLRSSFPDQSNGSLVLLTTALDEIVVSAQSLHTCRAHTDYAKTLRFCLHWAVFGRDAHISPQLREAEKKIQENCGGRRMLLAKTLLYLLKTDKTPEQWTKLAADKENPVFIVEDEISELCKIKTEVQSHKWDMDDERDVLAFEWLSSTWT…
SmNBS112	IMPGSMI1N32249	ATGGCTGCTTATTCTGCCGTCGCCGCTTTCCGGCAGACTCTGAAGCAGCTGCTGGATTCCCACCAGTTTCCTACTCATGTTTCGGAGTCTCAAATCGAATTCCTCCATGAAAACGTCAAATCATTGCAAGAATCTCTCGACAAAATCGCCTTCGTTCCTAAACTGAAAAGGCCAAGTTTGAAGGAGTTGCAAAACAAAATCAGAGAAGCCATCTACGCAGCCCAAGACGAGGTGGAATATTGGAGCAGAGGCCATTCACCAGAAAAATCCGGTGGAAAAACCATGGAGGAGCTAGCAGAGGCCATAAAAGACGTAGAAAAAGAGGCGGTGGTTCTAGAACAGGAGATCAGAGACGACCCAAAAGCCCAGAATCTGTTCTCCAACACTGGCGACGAGCCT…	MAAYSAVAAFRQTLKQLLDSHQFPTHVSESQIEFLHENVKSLQESLDKIAFVPKLKRPSLKELQNKIREAIYAAQDEVEYWSRGHSPEKSGGKTMEELAEAIKDVEKEAVVLEQEIRDDPKAQNLFSNTGDEPAFNFSGKDKIVGQEEDFKTVTEWLQADDKKRLVIPITGLPGIGKTTLARSIYDDKQTRIQFNIRAWVTVSQDVNYQEVFTKILNTMESKNFQAGHYATQGDEHTLLTKLHQELYNLKYLIVVDDVWETKAWDRIAMALPDKENGSRILLTTRHGDVADALKNSSFLHKMKPLGLEHSWELLCYRVFGDRLENPKDDITKICPPHLKDTGRIIAEKCKGLPLSLVVVGGLLIQERVQIDYWKRIEEDVADAATKGEDSYLEILALSY…
SmNBS113	IMPGSMI1N32866	ATGGATGGTATCATGAGAAAGGGTGCTGAGCTCAAGGAGAAATGGCTAGCGAGAGAGGAGCAAGCTACACATGGTGACATGGATGTTGTGGAGGAGAAACAACCTCTCACCACCACCACCGGAAAGGCTTCTCCGGTGGGACTCGAAGACGACGTGATCCACATCatggacaagctcaccatacatcaacccaagcagcaaatcatctcgattgttgggatgggcggcacgggtaagaccacgcttgctctaaatgtttatgaaaattcattcatcaaggaacactttcacattcgtgcttgggcaactgtatctcaacaatacagtgcaaaagaaatcttttcaaaacttctctctagcatagggcaaagtggaagtgaaaatgatttagggctaaag…	MDGIMRKGAELKEKWLAREEQATHGDMDVVEEKQPLTTTTGKASPVGLEDDVIHIMDKLTIHQPKQQIISIVGMGGTGKTTLALNVYENSFIKEHFHIRAWATVSQQYSAKEIFSKLLSSIGQSGSENDLGLKLHQTLCGRRYLIVLDDIWSVEAWDEVRRYFPDNGNGSRIILTTRLSDVASDCGSTSCITMKPLKKDQSWVLFCRNAFQQEHCPCHQLESVGNEIVRLCRGLPLSIVVIGGFLLKSPRIVGFWEDVAENIKSIPNSMEKQEILDVLSLSYNHLPPHLKPCFLYMGIFREDHEIRASRIIKLWVAEGFIKPKRAQMLEEIAEGYLKDLVDRNLVLVGRHRSNGKIRSCRLHDLIRDLCLKVSEKDKFFYHYVKRSLDNMTKKRRPIDR…
SmNBS114	IMPGSMI1N32881	ATGGATGGTATCATGAAAAAGGGTGCTGAGCTTAAGGAGAAATGGCGAGTGAGAGAGGAGCAAGCTACACATGGTGACAAGGATGTTGTGGAGGAGAAACAACCTCTCACCACCACCACCGGAAAGGCTTCTCCggtgggactcgaagacgacgtgatccacatcatggacaagctcaccatacatcagcccaagcagcacatcgtctcgattgtggggatgggcggcacgggtaagaccacgcttgctctaaatgtttatgaaaattcactcatccagagatactttgacattcgagcttgggctactgtatctcaacaatacagtgcacaagaaatcttttcaaaacttctctctaggataggccaaagtggaagtggaaatgatttagggctaaag…	MDGIMKKGAELKEKWRVREEQATHGDKDVVEEKQPLTTTTGKASPVGLEDDVIHIMDKLTIHQPKQHIVSIVGMGGTGKTTLALNVYENSLIQRYFDIRAWATVSQQYSAQEIFSKLLSRIGQSGSGNDLGLKLHQTLCGRRYLIVLDDIWSVDAWDEVRRYFPDNGNGSRIVLTTRLSDVASDCGSTSCITMKPLKKDLSWVLFCRNAFQQEYCPYPQLESVGNEIVRLCRGLPLSIVVIGGFLLKSPRIVGFWEDVAENIKSIPNSMEKQEILDVLSLSYNHLPPHLKPCFLYMGIFREDSEIRASQIIKLWVAEGFIKPKKAQMLEEIAEGYLNDLVDRNLVLVGRHRYNGKIRSCRLHDLIRDLCFKVSEKDNFFYAKRALNNMSKERRFICHDF…
SmNBS115	IMPGSMI1N32887	ATGGATGTTGTGGAGGAGAAACAACCCCTCACCACCACCACCGGAAAGGCTTCTCCggtgggactcgaagacgacgtgatccacataatggacaagctcaccatacatcaacccaagcagcaaatcatctcgattgttgggatgggcggcatgggtaagaccacgcttgctctaaatgtttatgaaaattcattcatcaaggaacactttgacattcgtgcttgggctactgtatctcaacaatacagtgcaaaagaaatcttttcaaaacttctctctagcatagcgcaaagtggaagtgaaaatgatttagggctaaagttgcatcagagtttatgtggtagacgatatctaattgtattagatgacatatggagtgtcgaagcttgggatgaggtg…	MDVVEEKQPLTTTTGKASPVGLEDDVIHIMDKLTIHQPKQQIISIVGMGGMGKTTLALNVYENSFIKEHFDIRAWATVSQQYSAKEIFSKLLSSIAQSGSENDLGLKLHQSLCGRRYLIVLDDIWSVEAWDEVRRYFPDNGNGSRIVLTTRLSDVASDCGSSSCITMKPLKKDQSWVLFCRSAFQQEHCPYRRLENVGNEIVRLCRGLPLSIVVIGGFLLKSPRTVGFWEDVAENMKSIPNSMEKQEILDVLSLSYNHLPRHLKPCFLYMGIFEEDREIRASRIIKLWVAEGFIKPKRAQMLEEIAEGYLNDLVDRNLVLVGRYRSNGKIRSCRLHDLVRDLCLKVSEKDKFFYHYVKRSLDKMTKKRRLIDLIRDLFLKVSEKDKFFHAKRAFDNMTK…
SmNBS116	IMPGSMI1N32958	atggcagcatacgcagctgttgtttctctcatgaataatctggagcagatcgggaatcatcctcgcctctccagttgtttcggcgacaaacagatccaatctcttggcgaaaaactagctttcttgctggaattcgtagagggcgtccgaattgcaagcgaaggagttaaaggtttggagaggcgaatcgcatcagctgctcacgcagcagaggatgtaattgaatcgcGCGTAGTGGATCTACTTCATGCTGGATTCCAGGAAAATGGTCCAATTTTCTCGATCGATTTGCAGATGATTATGCAAGGTATGAGTCTTATACAGGAAGAGGTTGCTAAGGTTGAAGAGGAGAGGCCGTACCAAGTCCAGCAGCCCACGCCACCTTCTCGAGCCGGACGT…	MAAYAAVVSLMNNLEQIGNHPRLSSCFGDKQIQSLGEKLAFLLEFVEGVRIASEGVKGLERRIASAAHAAEDVIESRVVDLLHAGFQENGPIFSIDLQMIMQGMSLIQEEVAKVEEERPYQVQQPTPPSRAGRVSSERNLMVGFDDVLIHLLDRLTGYTRDRDIIPIVGIRGSGKTTLAKKCYEHPLTKEHFDVRAWASVSRDYNVRGLLLELLSCLIGSTNKVVESTVDELGERLYKHLTGRRYLIIIDDMWCVECWDQIKYFLPDNNNQSRIIITTRLRNLASELSYSYFEMQLLDYSTSWDLFCQSVFGDEGVPLELEAIGKKIAKYCYGLPLAVTLVGALLRESSMTREYWEHVAQNIGSGLKEDGFHAILMLSYNALPAYLKPCFLYLGIFPAD…
SmNBS117	IMPGSMI1N32969	atggaggaggataaggatctttttgacgagcttccatctaaagGTTACGAGGATTGCCTGTGCTCACACTATCTCCACAATCTCGGCTCTTTACAGAAGCTCGAATCACTAAACATGAGGTTCCCTTTCAGCATATCGCGATATCCAGTGGATTTGCTGAGCAAGAGGCTTGCCTTCCCCACTTGGCTAAACAAGTTGTGCTTGAGAAACTGCAGCCTCACTCGAGAAGATCTGGCAACGATTGGTTCGTTGCAACATCTACAAGTTCTTGAGCTTGAACACAGCTCTTTCTTGGCAGGCGAgtggagcactttcaactCTCAGCATAGAGAAGAAGTAAAGCTCCTCAATTTATTACGAAGACTGCTTGTGCTTACACTATCTCCACAATCTGGGCTC…	MEEDKDLFDELPSKGYEDCLCSHYLHNLGSLQKLESLNMRFPFSISRYPVDLLSKRLAFPTWLNKLCLRNCSLTREDLATIGSLQHLQVLELEHSSFLAGEWSTFNSQHREEVKLLNLLRRLLVLTLSPQSGLFTEARITKHEVPFLHIAISSGFAELSKKLAFPTWLNKLCLRNCSLTREDLATIGSLQHLQVLELEHSSFLGGEWSTFNAHAAEDVIESHIVDQIPAGSCQASHGCSLLDLQQIIEEMDGIMRKGAELKEKWRAREEQAAHGDMDVVEEKQPLTTTTGKASPVGLEDDVISIMDKLTIHQPKQQIISIVGMGGMGKTTLALNVYENSFIKEHFDIRAWATVSQQYSAKEIFSKLLSSIGQSGNENDLGLKLHQTLCGRRYLIVLDDI…
SmNBS118	IMPGSMI1N33010	ATGAACAATATTGAGCAGATGATGAGCCATCCTCGCCTTTCAACTGTATTCGACAAGAAACAGATTGAATCCCTTAGGGGAAAGGCTGATAGCTTGCTCGACTTGATAACCAACACTACTATTGATGGAGGTAGCAGAGAAGCATCAGATCTGGAGAGACAAATCGGATCTGCAGCTCACGGAGCTGAAGATGTGATTGAATCACACATTGTCAATCAAATTCATGCTGGATCCAGTCATGGATGCTCGATGTTGGATCTGCAACAAATAATTGAAGAAATGGATGGTATCATGAGAAAGGGTGCTGAGCTCAAGGAGAAATGGCTAGCGAGAGAGGAGCAAGCTACACGTGGTGACGTGGATGCTGTGGAGGAGAAACAACCTCTCACCACCACTGGC…	MNNIEQMMSHPRLSTVFDKKQIESLRGKADSLLDLITNTTIDGGSREASDLERQIGSAAHGAEDVIESHIVNQIHAGSSHGCSMLDLQQIIEEMDGIMRKGAELKEKWLAREEQATRGDVDAVEEKQPLTTTGKASPVGLEDDVIHIMEKLTIHQPEQHIISIVGMGGTGKTTLAQYVYENSFIQRHFDIRAWATVSQQYSAQEIFSKLLHSSIGQSGIGNDLGLKLHQNLIRISLFNERIEFKL
SmNBS119	IMPGSMI1N33050	ATGCTTCGGCGATGGCAACGGAGAAATCGACCCAGTCATGGATGCTCGTTGTTGGAACTGCAACAAATAATTGAAGAAATGGATGGTATCATGAGAAAGGGTGCTGAGCTCAAGGAGAAATGGCGAGTGAGAGAGGAGCAAGCTGCACATGGTGACATGGATGTTGTGGAGGAGAAACAACCTCTCACCACCACCACCGGAAACGCTTCTGCggtgggaatcgaagacgacgtgatccacatcatggacaagctcaccatacatcaatccaagcagctcatcatctcgattgtggggatgggcggcatgggtaagaccacgcttgctctaaatgtttatgaaaattcattcatcaaggaacactttgacattcgtgcttgggctactgtatctcaacaa…	MLRRWQRRNRPSHGCSLLELQQIIEEMDGIMRKGAELKEKWRVREEQAAHGDMDVVEEKQPLTTTTGNASAVGIEDDVIHIMDKLTIHQSKQLIISIVGMGGMGKTTLALNVYENSFIKEHFDIRAWATVSQQYSAKEIFSKLLSGIGQSGSENDLGLKLHQTLCGRRYLIVLDDIWSVEAWDEVRRCFPDNGNGSRIVLTTRLSDVASGCGSSSCFTMKPLDEDQSWVLFCRSAFQQEHCPYPQLESVGNEIVRLCRGLPLSIVVIGGFLLKSPKTVGFWEDVAKNIKSIPTSTEKQEILDVLSLSYSHLPPHMKPCFLYMGIFREDREIRASRIIKLWVAEGFIKPKRAQMLEEIAEGYLNDLVDRNLVLVGRHRSNGKIRSCRLHDLIRDLCLKVS…
SmNBS120	IMPGSMI1N33056	atggcagcttacgcagctctagtttctcttctcaacaccgtcgacaacatccaaaatcatcctcacctttctcattgctttctccacaaacagattcaaactttaaccgcaaagctcgattccttgctagcttttgtggagaagtacacttctcaatctcatggagagttggagagccaaatagcttcagcatctcacgccgctgaagatgccatcgaatctcacattgtggatcaTATTCTCGCCGGATCTGCCGAGAACACCTCGCCGTCGTTGCTGGATCTGCAGAAATCAATACAAGAGATGGATTCCATCAAAGAAAAGCTGAAAGAGGAAACTAGATCCGAAGATCTGCAGCCAACGTATTCGACGCCTGCTCCTCCATCGACCGAAGCTGTC…	MAAYAALVSLLNTVDNIQNHPHLSHCFLHKQIQTLTAKLDSLLAFVEKYTSQSHGELESQIASASHAAEDAIESHIVDHILAGSAENTSPSLLDLQKSIQEMDSIKEKLKEETRSEDLQPTYSTPAPPSTEAVTARKSTTMVGFEEYWEEVMDKLTSDQRQRQIIPITGMGGIGKTTLARNVYENATIVQCFDVRGWVTVSQDYSVRKILFEILSSLGESTREMDERTEYELSEKLHKTLFGRKYLVVLDDIWSIDAWKRVQFFLPDNYNKSRMIVTTRQSDVAKEFSDSALALQLLGEDKSWELFCHKAFEQRDCPSELERVGREIVRRCKGLPLSVAVIGGLLGRSSMTRRYWEIVAEDISSALDSAGDSQYQNLLSLSYSYLPACLKPCFLYLGIY…
SmNBS121	IMPGSMI1N33622	ATGGCTGGCATCAGTAAGATTGTGAAGCATTGTGAGGAATGGTGCCCTTCTAAGATCGAGGAAGCAGGGAAGAAGATTGTGAAGCATTGTGATGGTCTTCCTCTTACGATAATCAAAGTTGCAAAGCTCCTGTCCAAAGCAAAAATCACAGTGGAGTATTGGAAGGTGGCAACAGAAACCTCGGTTCGAAAATCTTATTCTGCCGCAATT	MAGISKIVKHCEEWCPSKIEEAGKKIVKHCDGLPLTIIKVAKLLSKAKITVEYWKVATETSVRKSYSAAI
SmNBS122	IMPGSMI1N33889	ATGAAAGAGAGAGTATGGGAATTCGGAGGCTTATTGGAATCACTTCCCTCACAACCACAGATTCTAAGAAACTTCAACACGCCAAGAATACTGAATGAATCTCTGGCTGAGGATGAAGTTGGGGGTGAGAGAATCAGATTCTCCATTGATCTGCACTGCATAGAAGATGATGTTGGTTCCTTCATGGAGAGGCTCAAGGATATGGAGAGGGAATACATTTATGAAGTAGACAATATGAATGAAGACGACGACAACGACGACGACCAATCTATTTCCACAAGGAGTGGGACAAAGTCCAAGATGATTGGATTATCGGATCAATTCCAACTACTCAAAAGGGGTCTTATGCAATTTGATTATGACAAGAACAATTACATCACACTTGATGGAGCTGCAggc…	MKERVWEFGGLLESLPSQPQILRNFNTPRILNESLAEDEVGGERIRFSIDLHCIEDDVGSFMERLKDMEREYIYEVDNMNEDDDNDDDQSISTRSGTKSKMIGLSDQFQLLKRGLMQFDYDKNNYITLDGAAGLGKTALAEAVFEDPEIMSHFEHRAWVTVWQGMR
SmNBS123	IMPGSMI1N33924	ATGGGGGAGGCTGCAGTGACTTTCTTGCTGGAGCAACTGAAGGGGGTGGTGACAGAGTACAAAGAGCTCATCTCCGGAGCAGAAAGTGATTTCGACGAGCTGAAGAACGAGCTTGGTATGCTCAAGGCTTTCCTCAAGGACGCGGCCATGGCGACGAAGCAGGAGCAACTATTCAAAGAAATGCAGAAGCAGATAATAGAGATCATCTACGAGGTCGAAGACACCATTGATACTTGCCTGTCCAAGGCTATCGAGGCAAAGGCCAAGCGCAAGAGGCATTGGCCTTCCAAATCATCGAAAAGTATCAGCCTCTTCAGAGAGGTCAAGTCCATTAGAGAAGAAAAAGTGTTACCGATGTTCAAGAGAGCCAAGACCATGTTTTCTATGATGCAGATCGGC…	MGEAAVTFLLEQLKGVVTEYKELISGAESDFDELKNELGMLKAFLKDAAMATKQEQLFKEMQKQIIEIIYEVEDTIDTCLSKAIEAKAKRKRHWPSKSSKSISLFREVKSIREEKVLPMFKRAKTMFSMMQIGDGSGAVDDQRTKLKRDKPIRQNRVVGFEDENESICYNFAIRIWVYISQKFNSRDVFLQILKKFTTSQNTSNLNDDELAHTVKECLEKQKFLLVLDDVWSVDAWEAIKQVLPLENGKGKVLITSREEAVGVATCVYGLRKGLYIPRMGGTWRQPHKII
SmNBS124	IMPGSMI1N3409	ATGCTACAACAAATTGTGGAATCCTTTTTCCAAAAGGTAGGAGAAAAGCTGGTAGACTATGCACACAGCAAAGTGACTGACATAACAAATTTAAAGTTCGATGTCACAAATTTGAAGGAAGGCCTCAACTTATTGTGTGCTACAGCAATGGATGTCGAGGACAAAATCGAAACAGATGCATCTGGGAAAAAGAAGAGAAAACGAGAAGTTGAAGATTGGTTGAGACAAGTGCAGCTAATTCAAAGTGATTTTCTTCAACTACAATCGGGTGGACACATCACTAGGCTCTTGAGTGGAGGCCGAGTAGCAAAACTGAATAAGCGAGTGAATGAACTCGTTGAGCAAAGTAGATATTTTGGTGAAGTTCTGGTCAATGATTATGATCGGAGGGGGCAGGCA…	MLQQIVESFFQKVGEKLVDYAHSKVTDITNLKFDVTNLKEGLNLLCATAMDVEDKIETDASGKKKRKREVEDWLRQVQLIQSDFLQLQSGGHITRLLSGGRVAKLNKRVNELVEQSRYFGEVLVNDYDRRGQAFLAAEMFGEAFEENLDTIWGLLVDDKVGSIGIYGMGGIGKTTLMKHIHNLLLQETQDCVFWVTVSQVFSVNKLQDELARAMGLKLSDKDDTDRRAAELSKAFSTRESIVLILDDVWENIKLEKVGYPLGREGCRLVITTRSLKVCHQFGCKKINEVKTLHNDEAWDLFKETLGHESVPSDVEEIAKCMVKMCDGLPLGIITLAGSMRGEMAIHVWRNALTELKKSFMGHDDMEDQVYKVLKYSFDRLLPNHQQGKRRGYTNLQLCF…
SmNBS125	IMPGSMI1N34268	ATGACGGTTGAGCAGCTCCTCTTGCTGCCTCTTCAGGAATTCGGACAACTCCTGCAAAGCACCCCTGCAATTTTTGAGATCGCGGAGGCTGCAGTGGAATTCTTGTTGAAGCAGTTGAAGAGCGACCTGGCTTTACTCAAGGGTTTCCTCAAGCAGATGGCGGAGAAGAAGCAAAAGGAAGATCCGTTGATTTTACTGGAGAGGCAGATGAAGGATGCGGTTTACATGGTGGAGGACACCATAGACACATGCTCGATCAACGCTATCGCCAACAAATCCATCCACAAGAATGTCAGACTCGCCAAGGAGGTGAAATCTATTAGAGAAGACAGAATCAAACCATTGCTTGATAAGTTTGCTACACTTGATTTCAAATCTGGAGGCGTCCAAGATTCATTG…	MTVEQLLLLPLQEFGQLLQSTPAIFEIAEAAVEFLLKQLKSDLALLKGFLKQMAEKKQKEDPLILLERQMKDAVYMVEDTIDTCSINAIANKSIHKNVRLAKEVKSIREDRIKPLLDKFATLDFKSGGVQDSLADSKGRDTLIRQNKVVGFDKGEATITGYLKEKTNKLDVISIVGMPGLGKTTLARKIYQSNEIGYHFPIRIWVNISQVIDSRDVFLQILKKFFPSRDTSSLNLNDLVQTVRACLKKEKFLLVLDDVWSVVAWNQIKEVLPVDSAEGKVLITTRETDVADKSRVYKAPHNLNFLQYEVFGLEDCPPELSTVRSTAASEWETMSQRIREVVELSYQRLPDDLRECFVFLAVFPEDYEIPAKMLCGLWISEGFVLPRNGRSLEESAEDNM…
SmNBS126	IMPGSMI1N35131	ATGCGAGATGAACCAGTGCTTGCTActtcatccagacctcggcagacaagtatggtgggatttgaggaggagctgattcaactgatggatgtgctcacctcacagaaatccactcggcagatcatctcgatcgtcggcatgggcggggctggtaagacaacactaaccacaaatgcattcaagaattcacttattgagcaacactttgacattcgtgcttgggctaccgtgtctcaagaatatagtgccagagacattctttcacagcttctttctcatctaggaaattcgagagacgaaaatgatagtgaattaggagaacagctgtacaaaatgttgttaggtaaaagatatcttattgtgttagatgatatgtggagcatcaatgcttgggatgaa…	MRDEPVLATSSRPRQTSMVGFEEELIQLMDVLTSQKSTRQIISIVGMGGAGKTTLTTNAFKNSLIEQHFDIRAWATVSQEYSARDILSQLLSHLGNSRDENDSELGEQLYKMLLGKRYLIVLDDMWSINAWDEIRFSLPDNGTRSRVVITTRLSNLASHVGSSSFVLKTLDKDESWKLFCEKAFGEDDCPPELLEIGKEIVEQCQGLPLSIVVIGGYLSKSSSSKEQWQHIANDIYTILCSGKDDQCLTILSLSYSHLPVYLKPCFLYMGTFPEDEEISVGEVIRLWVAEGFLKPNSVQTLEEIGESYMKDLVDRNLILVHSWGDNGNILRFKIHDLVRELCLKEAEKEKFLCVLKLLDNETPRSINRDQRRLVFHGGTLDEEFCKSSHFDALKSAPLV…
SmNBS127	IMPGSMI1N35139	atggcagccgcttatgcagctctagtttctctggtgaatactatggatcagatccacattcatcctcgcctttccgcttctttcgacaactaccagtttgaatctcttcgggggaaggtcgatttctttctagattttgtggagaattatTCAGATGCCGTGCGTGGCGAAAAGGTTGATTTCCTTGAAGATTCAGATGAGAATCATCCAGATGCGAACAACAACGAAGCAGAAGATTTGGCGAGGCGAATTGCAGTTTCAGCTCACGACGCTGAAGATATAATTGAACTCGAAGCAGCAGATCGAATTCACGCTTCATCAACTGAAAAAAATAGCAGCTTCTTGCCCGATCTGCAGAGAATAATACAAGACATGGATTTTATCAAGGAAAAAGTTATC…	MAAAYAALVSLVNTMDQIHIHPRLSASFDNYQFESLRGKVDFFLDFVENYSDAVRGEKVDFLEDSDENHPDANNNEAEDLARRIAVSAHDAEDIIELEAADRIHASSTEKNSSFLPDLQRIIQDMDFIKEKVIKVKEEIGFINSMDPPPSSSSAPLAAAKTTGLVGFDGYIEQLLEELTGHDHGRRIIPIVGMGGIGKTSLATNVYENSNIVRHFNVRVWVTVSQEFSARKFFLKALSSLGISTDDRDSATDQQLSHELYKILFNRRYLIILDDVWSVEAWDKIKFFFPENKNRSRIVVTTRESKLVDYLGSSALAVDFLDDKNSWDLFCANTFASKQGCPSELEEAGKKIVNKCKGLPLAIVLIGGLLRKSSESQEYWEKIAKEEHLNVVNSEPLNIL…
SmNBS128	IMPGSMI1N35255	ATGGATTCAGTTCTTCAAGCGGGCGTTGTGTCGGCGCCGCTGCAAGTGTTAATCGACAGGTTTGCTACCTTTGCTGTGCAAGAGACGAGCCTAGTATTAGGCGCCGACGAAGAATTCCGCAAGCTGCGAAGAACACTCGAAAGGATCAGAGCAATGGTCGGCCGCGTGGAAGAAAATCGCTCATTTTTCTCCAACAGAATCAGCGGCGAGGCGTGGAAGACGTGGCTAGAAGACGTGGAAGCGCTCTCCTTCTCCGCCGATGATCTGCTCGACGGAATTGAACTGGATCTAGCGAAGCGCGCGGCCAATCGAGACGGACTGCAGGTAAGCGATATGTTTACTTCACCTTCTAAATTGACCGTACCTCGTCAAGTGAATAAGATTAGGCTAGAATTGGAG…	MDSVLQAGVVSAPLQVLIDRFATFAVQETSLVLGADEEFRKLRRTLERIRAMVGRVEENRSFFSNRISGEAWKTWLEDVEALSFSADDLLDGIELDLAKRAANRDGLQVSDMFTSPSKLTVPRQVNKIRLELEEIAREMDALYKTEFTKLGCKCNPAYNGGTSSLVDERNVIGREGDKNVIVQLLLDERLSTSRVSVVPIIGMGGIGKTTLAQLAYNDNRLVDKFELKMWTSVSMDFDTIRITKSIVESALGKRCKLSGLDRVQVKLQELIRGKRFLLVLDDYWSEEHRDWDILSSPFRVGAHGSKILLTTRSMIVSRIVGTVPSHCVESLSEENSWELLKQRATSGRNLTCEFKQIGRQIAMKCKGLPLAANTLGGMLHFKDDPKEWISVLNSELWDL…
SmNBS129	IMPGSMI1N35516	ATGGCTTTGGATGCCTTCATTTCTCTCAAGCTCACAATTGAGGACCTCATAAAGAATCCTTTTTCCAGCCTTTCGCTTGCACCCCCAACTCAACAAATCTTAGAATTCGCATATCAGCAGCTGCACTCCTCAGAAGAAATCGCCAGAAAATTGCTCTTGCGCACCACCACCACTTTGGATCTCCAAATCAAAGTGGCGGTTTCCAAATTACTAGACACAATCCGATCATTGAAGACGAAGCACGCGCCATCTGGAAGCAGCGTGCGCTATATCGAATTCTCCGCAGAGGAAGTGAAAGATCTCAAGCAAGATATTCACTCATTTGCAGAATTATTCAACACAATGTACATCGCCGCCGCCGCCGCCGAAGAAGAAGAAGATGGCGATTCATCGCAAATC…	MALDAFISLKLTIEDLIKNPFSSLSLAPPTQQILEFAYQQLHSSEEIARKLLLRTTTTLDLQIKVAVSKLLDTIRSLKTKHAPSGSSVRYIEFSAEEVKDLKQDIHSFAELFNTMYIAAAAAEEEEDGDSSQIGLSGRKSKMIGLSDHYKELKYHLTRPASPMMILVLVGMAGIGKTTLAAQIFEDPDIVKHYDLRVWVKIGGKCQLKDIPRRILAKLNPDLSDRFLSKGENHEIARCLRENLKGKRYLIVLDDVWNKYMACHFYWSSRYKIFESEPFPYERNESRVLLTTRVHQAEEHNGHFPDYVSRLRFLNEEESWELLRENVFAEELCTSQFEKAGKKIAENCEGLPLMIVKVAELLSSKERTLQYWNEVAAEKNHQLFMDAYDGISKVLYSSYE…
SmNBS130	IMPGSMI1N35646	ATGGCTTATGCTGCTTTGCTTCCTCTTAAGCAATCGCTACACGCCCTTCTTAGTTCTGGTGCCATTTCCCCTTTTCAAACCGTACAATTGCTGGAAACGGCTCACGACGCCGTGAGGTCATTACAACGAGTTCTGGAAAAATCGGACGACACCGCCGGCAGCAAGAGGCTGGATGCTTTGGAGGGACGAATCCGAGATGAAGCACATAAATTCGATGATGTTTTGGAGTTCTCAGATACAATTCTCTCATCCCATGGAAGTACCGAAGAGATCGAATCGtttattgcgacggtgaagaagttggaaggggaatacgtgaaagaactagacaccccgtcattgtctgaagaagccgctgcttcaactactgattttagtgctaagatggtcggattatct…	MAYAALLPLKQSLHALLSSGAISPFQTVQLLETAHDAVRSLQRVLEKSDDTAGSKRLDALEGRIRDEAHKFDDVLEFSDTILSSHGSTEEIESFIATVKKLEGEYVKELDTPSLSEEAAASTTDFSAKMVGLSHEFAEIKAEIYKLKQVLSIVDDTSLSQLMLPLITLPTLNQNLKSQMFPNRLIPKMEIMTFFGMAGIGKTHLIKRVLEEQSILNHFDHYVWITLGLKYQSEEILVDILAQIFPHFNKMQIKADEKLTQDLCGQLSHKQCLIVLDDVWYEEPLHLMQKLFQNIKGKTLVTTRLAKVANLGKIHKMRLLNKEESWSLFCQKVFGEESFPPQLKKAGKMITENCEGLPLLILAVADLLSKVEKTREFWNKVAENKNYVFRRAHDETSKVL…
SmNBS131	IMPGSMI1N36173	ATGCCGCCATTTTCCCCTGAAATCTTTGGCGAACAACAACGACAAGGACTAGATTTGCTTGCGCTCTGCCTGGAGCGCCGTAACCAGATTGTTGAAGCACTCATCTGCATCTCCAGCAGAAGTGGTGTTGTGCTAACCACGAGGTTGTTTGAGGTGGCTTCTTATCTGGATCCTTCGAACAGGCTTCATGAGATGAGCTTGTTAAATGCAGAGCAGAGTTGGAATTTGTTCAAGCATAAGGTGTTTGCAGATGAAGAATGTCCTTCCTATTTAGAAACTACTGGTAAGGAGATTGCAAGAAGCTGCAAAGGATTGCAACTTGTGATTGTGGTGATTGTGGGGCTTCTATCTGATCCACAGTCACTAGGAATCCATCTTCATGGCAGGAGATTGCAGAAA…	MPPFSPEIFGEQQRQGLDLLALCLERRNQIVEALICISSRSGVVLTTRLFEVASYLDPSNRLHEMSLLNAEQSWNLFKHKVFADEECPSYLETTGKEIARSCKGLQLVIVVIVGLLSDPQSLGIHLHGRRLQKR
SmNBS132	IMPGSMI1N36181	atggcggatgcagcagtggagttcctgctgaataacctcaaggagctactgctttaccactcaaagctaatcacagagacgaggagccagatcgagagcttggagaaggatctccgcgtcttcaaagcctttctcaaggacaccatgaagaagcggagagaggatgagcacacgaaggcgctggtgcagaacattcgcgacgtggtgtatgaggtggaagatgtggtcgaccTCTTTGTAACCAAGGCTTTGGAGAAAAAGGCCAACGCTAACTACCTCAGATTTTGGAAGCCTTCATACGATCTCCACACCATCGGTGGAAAGGTTGAGGAGGTGAAAACGAAGGTGGAACGAGCCAGGATTGACTTCGCTAACCTCAGAATCGATCATGAAGACAGA…	MADAAVEFLLNNLKELLLYHSKLITETRSQIESLEKDLRVFKAFLKDTMKKRREDEHTKALVQNIRDVVYEVEDVVDLFVTKALEKKANANYLRFWKPSYDLHTIGGKVEEVKTKVERARIDFANLRIDHEDRSDKPQTWPLRERDVVGFVDVTEELIHQLTEKTDYLDVVSLIGMFGLGKTTVARKIFNDPAIIYEFPVRIWLHISQEFSNKEVFLAILKEFTAITKDIRQRDEQELGRDVASRLEKVCFLIVMDDVWNRADWDRLRIALPENNNNGKILITSRIEDVGTYVSCPRAPHKLRHFRQDESWELLRLEALRRLDCPSDLEGVGQIIATNCHGLPLSVVVIGGILATRYSASDISVTKKAWDEVSTQVSTFLKEDPTDRVNRFISLSYDRL…
SmNBS133	IMPGSMI1N36188	ATGTTGAAGGAGTGTGGCCAAGATCTTCTTCGTGAGAAAAATCTTCTTCGCGAGGAAGCTACAGACAAAGACAAAGGCATATTGGAAGGCCGAATTCGCGACGTGGTAAATGAAGTGAAAAAAACCAAGAGCTTCTTAAAATGGGAAAGAAATCACATTCATTTCAGAGACAAGTGGAGATTTTTACCAACCAAGTTTGCTATGTTCAAGTCCAAACTCCAGTTCATAAACCACTTGAAAAAGATGGGAAATGAAATTGATTCGATCATGGCGGAGGCAATTTCCCTGAAGAATAACAGCAGCGACAAGGCTGCTTCCTCATCTGGACTCGCACCGGCCGACAAGGTTAGTGATACGATTGTTTTACAGAgcttgttgaatgcagagcagagttggaat…	MLKECGQDLLREKNLLREEATDKDKGILEGRIRDVVNEVKKTKSFLKWERNHIHFRDKWRFLPTKFAMFKSKLQFINHLKKMGNEIDSIMAEAISLKNNSSDKAASSSGLAPADKVSDTIVLQSLLNAEQSWNLFKHKVFADEECPSYLETIGKEIARSCKGLPLAVVVIAGLLSTVSEDPNSWQKIAEKA
SmNBS134	IMPGSMI1N36683	ATGGGTGAGAAGCTGGCTGTTGATGCAGTTGCATCTGTGGTGCTCCAGAAACTAAGGGACCTGCTGGTGGATGAGTCATTTGCGAGCAACAAGATCATCGGACGCCGCCTCCAGCGGATGAAGGAGACCATCGAGAAAACGAGCTGGCGCTCAGACGAGGAACCAAAGGCTGAAGAAATCAAGAAATTGAGCCAAGAGTACCTTGGCCATCTCTACTCCATCGAGGACTCAATCGAGTCCTTCGCCCTTCGTTTCAACCGCCAGAGGAAGAAACTGGGATGCCTCATCAATCATGCCCTCTTCCCCAAGAAATTCACAGCTCTCAAAATGCTCGACTCCAAACTCTACAACATTCATACAAAGGTTAAAAAGCTCAACAGTCGAACAAGCACAACCGGC…	MGEKLAVDAVASVVLQKLRDLLVDESFASNKIIGRRLQRMKETIEKTSWRSDEEPKAEEIKKLSQEYLGHLYSIEDSIESFALRFNRQRKKLGCLINHALFPKKFTALKMLDSKLYNIHTKVKKLNSRTSTTGSTSNRDRSLQQHNEQEDHQETSTDEETDAGSPSMWRNKSSPDVGNIHKRPTNLRRNNSCKVLSRSNASMMRERWEHSKLMYSYSYNKEELSIVGYQGKLQDLQFRLENPDHQIISIVGELGSGKTMLARAIYGNRSIKNKFKAAAWANIFKESMTTDVLLALLNQVKKSEVQDGSNEESLKERLAQELTGQRYLVVLDGVQSSDQWKRIKDAFPDQQNGSKIILTTRDERMAKHADLKRHSYNMEKLNPEESWTLFMTKVGTLKDP…
SmNBS135	IMPGSMI1N36712	ATGGCGGAGGCAATTGTATTATCGGCGGTGGAAAAGCTGGAGAATCTGCTGGTGATTAAGGAGGGTGTTTCCAAACATCGAAAAACAGCAAAGGAGGAGGAGGAGCTAGTAGTAGTAGTGGAAGGGCTGAGAGATGATCTCAGAGGGATGCTGTCTCTCTTCACTAACAACAGCACCAAGGAATCTGGAGATTACATATCTCGAGTCACGGAGATTGCTCACGACGTGGACGTCGCCATTGATAACTACATCCTGCAGCTGCAGGATACTCAACCAAAATCGGCTTTTTTTAAATTCTTTAAACCCAGTAGCGGCCAAGTAATGAATACATTCCATGGCATGCGGATCTGTCTCCAAGTTCTCTGGAGTGAATTTTCTAGATCTGAGGAGGCGGGTCCC…	MAEAIVLSAVEKLENLLVIKEGVSKHRKTAKEEEELVVVVEGLRDDLRGMLSLFTNNSTKESGDYISRVTEIAHDVDVAIDNYILQLQDTQPKSAFFKFFKPSSGQVMNTFHGMRICLQVLWSEFSRSEEAGPTSRRIPPAVEVEVGVVEGMKEDVELVLRKAIFLEESAQGLATSCIVGMGGVGKTTLAQMLYTHERVASEFEIRAWVYVSTEFTSKQVLKELILQFGVNYDEVDAHEPSRLRDIVYQHLHTRRYFIILDHVWRDQDLDFVFTAFPHNGMLLFATS
SmNBS136	IMPGSMI1N37655	ATGGCGGATGCTTTGATTTCAGTTGTGGGAGAGAGAGTTGCAGCTATCATTGAAGATCAGATTCGCTACGAGGTCAATTTGGTGAGAAGTGTCGAGAAGAAGGTTGTCGATCTTTCAAACAAGCTTACGACGATCAAAAATGTGTTGGATGATGCAGAAAAGAGAGGAGTGAAAGAATCAAGCgtcaaaaattggttgaagaagctcgaagatacggcttatgagatggacgatattttggatgaatggaactaCGCTCTTCTCAAACATAAGATGGCTGAAGATGTTGCTCTTGCTTCTACTGAGCAAAAGGTATGCTGCTCCTTCATCCCATCTTCATGTTTTTGTTTCAACGAAGTTGGTGTTCGTCGTGATACTGCCATAAAAATACAAAATGTG…	MADALISVVGERVAAIIEDQIRYEVNLVRSVEKKVVDLSNKLTTIKNVLDDAEKRGVKESSVKNWLKKLEDTAYEMDDILDEWNYALLKHKMAEDVALASTEQKVCCSFIPSSCFCFNEVGVRRDTAIKIQNVKATLDQILKEKDDFSFVMSLPSNDHVAESWRVQSISSIDLEKIHGVDIERNKNDIVRKLIRLDADTQIMSIVGMGGIGKTTLAQLVYNDIQVKGCFELTIWICVSDPFDVAGIARGIVESVGIESIPPNTNQLELVLQKLRDSVAGKKFLLVLDDVWTEDYNKWEPLKINLQYGAAPTSKILVTTRNERVAKMMGTLDKEIYRPQHLSDEECWSLMRRISLSGRSEEECGEFEDVGKKIAGKCKGLPLAANVLGSLLQFKNSLEEW…
SmNBS137	IMPGSMI1N37707	ATGGCGGATGCTATAATTTCAGTTGTGGTGGCGAGAGTTGCAGCTATCATTGAAGATCAGATTCGCTACGAGGTCAATTTGGTGAGAGGCGTCGAGAAGGAGCTTCTAGATCTTTCCGACAAGctcgagacgatcaaaaatgtgttggatgatgcagaaaagagaggagtgaatgatcaaagcgtcaaaaattggttgaaaaggctcaaagatactgcttatgaaatggatgaccttttggatgaatggaactacgctcttctcaaacaTAAGATGGCTAAGCAAAAGGTATGCTGCTCTTTCATCCCATCTTCATGTTCATGTTTCAACAAAGTTGTTGTTCGTCATGATACTGCAAGGAAAATAAAAGGTGTGAAAGCTACACTTGATCAGATTTTG…	MADAIISVVVARVAAIIEDQIRYEVNLVRGVEKELLDLSDKLETIKNVLDDAEKRGVNDQSVKNWLKRLKDTAYEMDDLLDEWNYALLKHKMAKQKVCCSFIPSSCSCFNKVVVRHDTARKIKGVKATLDQILKEKDDFSFVMLLPTTVPVPKSGRDQSTSSIELQKVHGVDIERNKNDIVRKLIRLDADTQIVSIVGMGGIGKTTLAQLVYNNTQVKDCFELTIWICVSDPFDVAAIARGIVESVRIETIPPNTNQLELVLEKLRDCISGKKFLLVLDDVWTEDYNIWEPLKINLKYGAPTSKILVTTRNERVAKMMGTLDKEIYRPQQLSDEECWSLMRCISLSGRSEEECREFEDVGNKIASKCKGLPLAANVLGSLLQFKNSWEEWENVWKSEIW…
SmNBS138	IMPGSMI1N37712	ATGGCGTATGCTGTTATTTCAGTCGTGGCGGAGAGAGTTGCAGCTTTCATTGAAGATCACGTGAATTTGGTGAGAGGCGTCAAGAAACAGCTTCTCCATCTTTCGGACAAGCTCGAGACGATAAAAAATGTGTTGGATGATGCAGAAAAGAGAGGAGTGGAGGATCAAAGCGTCAAAAATTGGTTGAAAAAGCTCGAAGATACGGCCTATGAGATGGACGACATCTTGGATAAATGGAACTACGCTCTTCTCAAACATAAGATGCCTAAGCAAAAGGTAAACTACTCCTTCATCTCATCTTCATGTTTTTGTTTCAACAAAGTTGGTGTTCGTCATGATACTGCCATAAAAATACAAATTGTGAAAGCTACACTTGATCAGATTTTAAAGGAGAAAGAT…	MAYAVISVVAERVAAFIEDHVNLVRGVKKQLLHLSDKLETIKNVLDDAEKRGVEDQSVKNWLKKLEDTAYEMDDILDKWNYALLKHKMPKQKVNYSFISSSCFCFNKVGVRHDTAIKIQIVKATLDQILKEKDDFNFVMSLPAIVPVPKSWRDQSTSSIEFDKVYGRDEDRVNIVRQLIKLDGDAQVVCVVGMGGIGKTTLAQLVYNDTQIEDCFELKIWICVSEPFDVVAIARGIVDSVGIETIPPNTDQLDLVLQKLRDSVSGKKFLLVLDDVWTEEYNKWQPLKINLQYGAPTSKILVTTRNERVAKMMGTLDEDIYHPQQLSDEECWSLMRRISLSGRSEEECGEFEEVGKKIASKCKGLPLAANVLGSLLQFKNSLEEWENILESEIWQLEKAE…
SmNBS139	IMPGSMI1N37755	ATGGATAGTCTTCCACCGCCACCGCGGCCCCGCCGGTGCAGTGAAGGCACGCTGATTGGGGTTCAGTTTCCGGCTACGAGTGTTACGACGGCTGAATTTCTCCTCATACTAGGCTGCTCCTCAACGGCTGTCCGGAACTGTGGAGGCCGCTTTTTGTGCTTTGTGAAGCTTATCTTCTTCTTATGGAACACCGACTGGAGCGTGGAGGCGTGGAGCCAGGTAGCCCATCATCCACACCATCCAATCTTCCACCAAATTGTTGATGAACTATCAGAGGTACGTAAAATCAAAGAAGACTTGAACAATTTTACAGATAGTGACAAGGCCGTCTTATCCCATTTTATCGAAGATATTGATGCACCAACTGGCGTTCAATTTATGAAGGAGAAGCTCTTCCCG…	MDSLPPPPRPRRCSEGTLIGVQFPATSVTTAEFLLILGCSSTAVRNCGGRFLCFVKLIFFLWNTDWSVEAWSQVAHHPHHPIFHQIVDELSEVRKIKEDLNNFTDSDKAVLSHFIEDIDAPTGVQFMKEKLFPKRKFFPKMEVISFVGMAGIGKTAFVKKVYEYAKAIATFVVVWWIVHS
SmNBS140	IMPGSMI1N37768	ATGGCTTATGCTGCAGTGATTTCCCTTATGCAAACAATACAACGTCTTCGAAATTCTTCTCGATTTTCTCGAGAAAGCTTGGGATCTGCGTCGGAGGAGGCGGCATCCCTACAGAGAGTCTTGAAAGGACTCGACGATCACGGCGGAGGCGGTGGCGGAGGGGAGAGGCTGGACGCTTTGGATGGCCAGATCAGAGAGGCGGCGAGCAAACTTGAAGATTTTCTGATACTCCATCAATCAGATAATGGTGGAGATGAATTAGTTTCTTCGGAGATGATGAGGTGGTTTGCTGAAACTGCGAAGAAGTTGAGGGAGGATTACGCCGCAGAACTAGACAATGACGATGGGGGCGAGGGTGAGGGCGGTGGCGCAGAATCATCAGAAACTGATGACTCCGGT…	MAYAAVISLMQTIQRLRNSSRFSRESLGSASEEAASLQRVLKGLDDHGGGGGGGERLDALDGQIREAASKLEDFLILHQSDNGGDELVSSEMMRWFAETAKKLREDYAAELDNDDGGEGEGGGAESSETDDSGADMVGYSDELNHVKWHMRNAVRPDDWAAVSMFGRPGTGRSYGAWEVFQYSQQLQTFHCGVWVTVAPNSHRKDILGGILSQARIYLNCGNREVAVGAGQDAAGLKGSEENEEEFAIRFSLLNILAGRRYIIVLDNVNNTGILEYLLQAFPVQNNGSVVLVTTSAVDVMNHRSLLLSENSEDWALQYEDMWWDFLRSTLLGWQPISSELEEVGRKAVRNCRGRYFCLVKLIFLLWKADRSVEAWSQVAHDEHHPIFHEIVDELSYVRK…
SmNBS141	IMPGSMI1N37786	ATGATAAGAATGTGGAGAGGAAGCAATGTCCCACTTATAACTGAAGCTACATCATATCGACATTCAAAACTTCATATGGACTTCTCTTGGGAAGTCGGTAAAAGGTTAACCATTCCTGCAGCTGTAGATCCACCGCCTGCCCTTCTCAACTGTCGCGCCGTCATCATCAAACAATTAAATCAGGGGCAAGTCGAGCCAAGTCAAGCCGGGATGGTAGAGTCTGTATTATGGCCTCTGCACATAGATCGCGATCATGCCACTTCGCCTACGGGTGCAATGCACCATGATCCTCTGATGCAGGATCCTCCACATCAATATTCTATGCACGAGATTGGTATTACCTCTGGCGGAGATGAATTAGTTTCTTCTGAAACTGCGAAGAAGTTGAGAGAGGATTAC…	MIRMWRGSNVPLITEATSYRHSKLHMDFSWEVGKRLTIPAAVDPPPALLNCRAVIIKQLNQGQVEPSQAGMVESVLWPLHIDRDHATSPTGAMHHDPLMQDPPHQYSMHEIGITSGGDELVSSETAKKLREDYAAELDNDDGGDGGGGDTSSLETDDSDADNMVGYSDELNDVKWHMRNAVRPDDWAAASIFGRPGTGITYAAWEVFQYARQAEAFECCVWAAVGPRRHRKAVLLGILCLLLNIVNGNRGGDGKAPEVGEDDMLFEVSEEEYVRGCVASLLAGRKYMIVLDDVDDTGMLDYLLTAFPVQNNGSLVLVTTSAVDVSNHPSLRLTSTNLEDRGLQYEDMWWGLLRCMLSGPISPELEEVGRKAVRNCGGHFFCFVKLIFFLWNTDWSVEAW…
SmNBS142	IMPGSMI1N37837	ATGGCTTATGCTGCAGTGATTTCCCTTAAGCAAACAATACAACGTCTTCTAAATTCTTGTCGATTTTCTCGGGAAAGCTTGCGATCTGCCTCCGAGGAGGCGGCATCACTACAGAGCGTCCTGAAAAGACTCGACGATCACGGCGGAGGCGAAAGGTTGGAGGCTTTGGACGGCCAGACGAGAGAGGCGGCGAGCAAACTTGAAGATTTTCTGATACTCCATCAATCAGATTATGACGGAGATGAATTAGTTTCTTGTGAGATGATGAGGTGGTTTGCTGAAACTGCGACGAAGTTGAGGGAGGATTACGCCGCGGAACTAGACAATGACGACGGGGGCGAGGGCGGTGGCGGCGACGCTTCATTATCAGAAACTGATGACTCTGATGATGCCGACATG…	MAYAAVISLKQTIQRLLNSCRFSRESLRSASEEAASLQSVLKRLDDHGGGERLEALDGQTREAASKLEDFLILHQSDYDGDELVSCEMMRWFAETATKLREDYAAELDNDDGGEGGGGDASLSETDDSDDADMVGYSDELNHMKWHMRKAVRPDDWAAASIFGRPGTGRTYEAWELFQYVRELQTFHCGVWVTVAPNNHRKDILIGILSQAIIYLNCGDREVAVGVGQGATGLRWSDEDDEEFAIRVNLFNILAGRRYMIVLDNMNETGMLEYLVTAFPVQNNGSVVLVTTSAVDVMNHPALLLSGNSEDPALQYEEIWWGVLRYTLLGWQPVSPELEEVGRKAVRNCRGRLLCFLKLIFLLCNADRNVEAWSQIGHDQHHPIFHEIVDELADVRKIRE…
SmNBS143	IMPGSMI1N37857	ATGGCTTATGCTGCAGTGATTTCCCTCAAGCAAACAATACAACGCCTTCTAAATTCTTCTCGATTCTCTCGAGAAAGCTTGCGATCTGCCTCCGAGGAGGCGGCATCTCTACAGAGAGTCCTGAAAAGACTCGACGATCATGGCGGAGGTGGAGGTGGAGGCGGAGGCGAGAGGTTGGAGGCTTTGGATTGCCAGATGAGGGAGGCGGCGAGCAAACTCGAAGATTTTCTGATACTCCATCAATCAGATGACGGCGAAGATGAATCAGTAATCTCTTCTGAGATGATGAGGTGGTTTGCTGAAACTGCGAAGAAATTGAGGGAGGATTACGCCGCGGAACTAGACAAAGACGATGGTGGCGGTGGCGGTGGCGGTGGCGGTGGCGCTTCTTCATCATCA…	MAYAAVISLKQTIQRLLNSSRFSRESLRSASEEAASLQRVLKRLDDHGGGGGGGGGERLEALDCQMREAASKLEDFLILHQSDDGEDESVISSEMMRWFAETAKKLREDYAAELDKDDGGGGGGGGGGASSSSEADDSDDADNMVGYSDELNDVKWHMRNAVRPDDWAAAAIFGRPGTGRSHAAWEVFQYARQLQTFDCGVWVTVAPNIPRRNILRGILSQAVINLNYGGDRKVVAQDGAVLKGSDEDDEEFAIRANVVEILAGQRYMIVLDNVDDIEMLEYLVHAFPVQNNGSVVLVTSSAVDIMKHPALLLIDNSEDQALQYEDIWWGLLQYKLLGWQPVSPELEEVGRKAVRNCRGRFFCFVKLIFLLWNADRSVEAWSRIAHDERHPIFHEIIDE…
SmNBS144	IMPGSMI1N38795	atggcagcttatgcagctctggcttctctcttgaacacaattgggcagatgatgagtcatcctggtctatcgacttctttcgacgccaatcagatccaatctctcgaggaaaaggctgctttgttgctcaatttcatagagacctataattatggtggtggaggttgcgaagaagcacaagatctcgaaagcctaatcacatctgctgctcatacagccgaagatatgattgaatctcacatcgtcaatcaAATCCTTCCTCTTTCAGCTCATGATCGCGAAGCAGCTTTGAGTTTCTCCTTGTATCTACAGAAAAAAAGGGCAATTGCAGAGAAAAATGCAGCTGCAGTTGGAGATGTGGATCAACTTCATGGTAAATCAATCAAAGCAATTGAAGAG…	MAAYAALASLLNTIGQMMSHPGLSTSFDANQIQSLEEKAALLLNFIETYNYGGGGCEEAQDLESLITSAAHTAEDMIESHIVNQILPLSAHDREAALSFSLYLQKKRAIAEKNAAAVGDVDQLHGKSIKAIEEPAPHVAGDGCLDYLRQIIEDIDAIIEKVNELKEKQRLREDQPPTHSTPLYAQTREESGMVGFHDELIQLLDELTDHRSNRHIVSIVGMGGMGKTTLAKTINAHQFIIERFDIRAWATVSQQYNAKQILQQLLSGQEKSSGQDVDKLGEQLHKTLFGRRYLIILDDIWSVEAWDEVRRFFPDNGNGSRILLTTRFSYVANNCGSSCFRKNLLDENESWELFCKKAFQNEDCPTELEEVGREIVKLCKGLALSIVVIGGSLLKSPRSV…
SmNBS145	IMPGSMI1N38909	atggcagcttatgcagctcttgcttctctcttgaacactattcagcagatgatgacccatcctcctatttccacttctttccacaacattcagatccaatctcttgaggaaaaggctgctttgttgcttgatttcattgagacctataattatggtggtggagttagcgaagaagcacaagatctggaaagcctaatcgcatctgcagctcatacagctgaagatatgattgaatctcacatcgtcaatcaaCTCCTTCCTCTTTCAGCTCATGATCAGGAAACTTCTTTGAATTCTTCTTTGTATCTACAGAAAGAAACTACAATTGAAGAGAAAAATGAAGCTGCAGTTGGAGATGTGGATCAATTTCATGGTGGATTCAACCAAGCAATTGAAGAG…	MAAYAALASLLNTIQQMMTHPPISTSFHNIQIQSLEEKAALLLDFIETYNYGGGVSEEAQDLESLIASAAHTAEDMIESHIVNQLLPLSAHDQETSLNSSLYLQKETTIEEKNEAAVGDVDQFHGGFNQAIEEPAPHVARGGCWINFMQLIKRKRAIQPKNEAAVGDVDQFHGESNQTIEEHAPHVAAGEARDLESLISSAAHTAEDMIESHIVNRILPLSAEDGEASLSFSLYLQKKRAIQEKNAAAVGDVDQFHGEYNLSNFDYLRQIIEDMDAIIEKVNELKEKQRFTEEHSTPPLTLTQNREETSMVGFGDELIQLLDELTGQQSNLQIISIVGMGGMGKTTLAKNIYSNQLIIERFDIRAWATVSQQYNAKQILQQLLSDKDNSSNKKVDELGE…
SmNBS146	IMPGSMI1N39554	ATGTCGCAAGAAATTGCTTCCATTGTTCAAGAAGAACTGAAGCAGGTGGAGAAGCGGGTGGAGAAGCGCGTGGTGAAGGAGGAGCTAGAGCGCCTGCGTGAcgccacttcatcgagtggtgcttctccgttgcaagatccgagCACaaagagcattgcaaccaactgtggagggcttcctcttgccatccatgtcgttggagggctcttgtccaaggcgaacaggacacaagatttctgggagaacgttgcaaatgatgtgagtgctgcagtagAGGCCCAAGTTGTTGAGAAGTCAAAACATGGAATCTGCAGCCTTCTTCAATCAGGTCAAACCAAACTACTTGCTGTTTATTTGATCAAGATTGAGAAACTTGAA	MSQEIASIVQEELKQVEKRVEKRVVKEELERLRDATSSSGASPLQDPSTKSIATNCGGLPLAIHVVGGLLSKANRTQDFWENVANDVSAAVEAQVVEKSKHGICSLLQSGQTKLLAVYLIKIEKLE
SmNBS147	IMPGSMI1N39565	ATGCTCACGAGTAGGGATTCAAATGTGGGTAAAGATGTCGTAGGCTCGGGGAGTTACCAGCATGAGATGAATCTGTTAACCGAGTCCCAGAGCTGGATTCTACTTTCCCAGAAGGTGTTTGGGAAAGCCGATCAATCAAAAGACGCATGGGAACACATTGGTAACGACGTGAGATCAGCTATAGTTGAGAAAGACGAGAAGTTCTCCAACATACTGTCGTTGAGTTGCAATCACTTGCCTAGCAATCCAATAAAAATCAATGCAAAAATTAAAGAT	MLTSRDSNVGKDVVGSGSYQHEMNLLTESQSWILLSQKVFGKADQSKDAWEHIGNDVRSAIVEKDEKFSNILSLSCNHLPSNPIKINAKIKD
SmNBS148	IMPGSMI1N39736	ATGGCCGACGCCGCCGTCGAGTTCCTGCTGGAGAACCTCAAGCAGCTGCTGCTCTACAACGCGAACCTCATCCTCGACGTCAAGGCTCAGGTCGAGCTCCTCTACAACGATCTCACCTTGTTCAAGGCCTTCCTCAAGGACTCCACGGAGAAGCGGAGCAAGCACGAGACGCTCAAGGAGCTCGTCAAGCACATCCGCAACGTCGTCTACGAGGCCGAGGATGCCATCGACACCTTCGTCGCCCACGCCGCCGTGCACAAGGCGCGCAAGCAGATCGGGAAAGCCTTCCATTTCATCGATTACTCGGCGAAGCTCCGCGCCGTGGCGCAGGAGATTCAGTTGATTCGCACGAGGGTGAAGGATATTTACGAGAACAAGAAGTTCGGGTTCGAAGCCCTG…	MADAAVEFLLENLKQLLLYNANLILDVKAQVELLYNDLTLFKAFLKDSTEKRSKHETLKELVKHIRNVVYEAEDAIDTFVAHAAVHKARKQIGKAFHFIDYSAKLRAVAQEIQLIRTRVKDIYENKKFGFEALHIGGGSDRPTKEKKPPIVEEDNVVGFEDEAVKVVNLLSGGSDDLEVISIVGMPGLGKTTLAKMVYRDPNIEYQFYKRAWVYVSQDYSRKEVFLNILSNFVQLTDDMHKMNDENLAKELSKQLEKSKYLVVMDDVWTEEAWNDLKIAFPKNNNKGSRILITSRIKKVAKHANPIAEPHNLRFLTPDESWRLLQRKALGSENCPEELVKDGRHIANECRGLPLAIVVIGGVLLEKGTDWWEKVASSVDAYIAMDEARRMDSFIALSYN…
SmNBS149	IMPGSMI1N39939	ATGGCGGAGGCAATGATATTATCGGCGGTGGAAAAGCTGGAGGCTCTGCTGGTCAAGGAGGGCGCTTCCATCGTCGGCGGTGGGGAGCAAGTGAGAGGTCTGATAGATGATCTGAGAGGGATGCTGCCTCTCCTCACAGACGACAGCAGCACCAAGGAGCTGGCTCACGAGGCGGACCTCGCCATTGACACCTTCATCTCCAGCCGCGAGGATAAGAGAATTCGTCCTCGCAGATCTCGGATCGAATTCCTCACGAGGATCGACGGCATCCGGAGCAGCCTCCGAAATCTGAAGAATGATTCTAGATCTTCGTCTCCGGCGGAGGCCGCCATGAGATCATCAGGCCTTCAACCACCCCCCCGTCGGAACATTCTAGAATCCCAGGTGGTGGGCATGAAG…	MAEAMILSAVEKLEALLVKEGASIVGGGEQVRGLIDDLRGMLPLLTDDSSTKELAHEADLAIDTFISSREDKRIRPRRSRIEFLTRIDGIRSSLRNLKNDSRSSSPAEAAMRSSGLQPPPRRNILESQVVGMKEDVESLLQEAIFFDEAAAARWLAASCIVGMGGVGKTTLAQILYNHERVASEFELRAWVCVSSESLSAEEVLKELILQLGIEYDQPETKMVEADDRRRLRDMVFLHLRSRRYFIVLDHVWRDGDLEFVLTAFPDNQMGSSVPKYKKASRLLLTSRIRNIIAHAHYIHERKILDPNESWRLFLKTVFGEYTKCPSHLKEIGRKIVAKCDGLPLAIIEAGNMLSEKEQSESEWEIFLTSMDLSSTSAVLELSYHKLQSPTMRSCFLYLG…
SmNBS150	IMPGSMI1N39948	ATGGCAGCTTACGCTGCTCTCGTTTCACTTGCACGCACAACAGAACTGCTGTTGAATTCTGATAAATATTCCATTCCTGTTGATGAAAAAGCACAAATTACATCTATCCGCGAGTACGCGATGTTCCTCATATCATCCCTTGAAGATTTTCCAGAGAGATCCAGCCGTCTGGAAGGGAAAATCAAGGATATAGCTAATCAAACCGAAGTTATCATCGAATATTTTATGTGGGAGCAAATTCGATTGAACTGGTGTAGTGTTCAGAATCTATCAAGATCTGAGTTTGACGAGCTGCTGACAAAATCACGAGAAGAGATTGGTTTAATTGTTAGTCAGACCATGGATGGAGAATTCGTGGGTGATTCATCTGCTACGATTTCACCAGCAAGACTCGCATCG…	MAAYAALVSLARTTELLLNSDKYSIPVDEKAQITSIREYAMFLISSLEDFPERSSRLEGKIKDIANQTEVIIEYFMWEQIRLNWCSVQNLSRSEFDELLTKSREEIGLIVSQTMDGEFVGDSSATISPARLASTNNNDVVIGLGADLITIKDRLCGASSKLQVIPITGMGGIGKTTLARNAYDDSSIVGYFHIRAWVTVSQHYSAGNPASVCWTLSTVAEFQRSLASWPQPLELSARSILHGFQFSWFLARFRRVYFLDEIHESHSGFEVNGITNTPRFVWILKSLKRIHPDLYGLLKVLNEYTQISADF
SmNBS151	IMPGSMI1N40950	ATGGCGGATGCTGTTATTTCAATCGTGGCGGAGAGAGTTGCAGCTATCATAGAAGATCAGATTCGTTACCAAGTCAATTTGGTGAGAGGCGTGGAGAAGGAGGTTCTCTATCTCTCCGACAAGctcaatacgatcagaaatgtgttggatgatgcagaaaagagaggtgtcagcgaacaaagcgtgagaaattggttgaagaaactcgaagttacggcttatgaaatggacgacattttggatgaatggaactacactcttctcaaacaTAAGATGGAATATTGTCGATCAACCGATCCTGCTGTTGCTTCTGCTAAGCAAAAGATTTTGAAGGAGAAAGATGATTTTAATTTTGTGATGTCTCTGCCGGCGACCGATCCCGTGCCCAAATCTTGGAGG…	MADAVISIVAERVAAIIEDQIRYQVNLVRGVEKEVLYLSDKLNTIRNVLDDAEKRGVSEQSVRNWLKKLEVTAYEMDDILDEWNYTLLKHKMEYCRSTDPAVASAKQKILKEKDDFNFVMSLPATDPVPKSWRVQSTSSIELEKVYGRDEDRNNIVRKLMVDGDSQILCIVGMGELGRQLLLSLFTMMAKGIVDSVGKEIIPSNTNQLDLILQKLRDSVSGKKFLLVLDDVWTEDYNKWEPLKINLKFGAPSSKILVTTRNERVAKMIGALDNEIYCPQQLTDEECWRVLCRMSLSGRGEQECRKFEDVGKKIARKCNGLPLAANVLGSLLQFKNSLEEWENVLESEIWRLEKAEVDLFPHLLLSYNELPPTLKYCFSYCAIYPKDFQINAKSLIQVWM…
SmNBS152	IMPGSMI1N41063	ATGGCAGAAGCGGCGATCTCATCTTTGGTGGAATTGCTGGGCGATCAGCTCATCCAGAAGGTGAAATTCCTACGAGGCGTCGAGGGAAAGGTGGAGTCGCTGAAAGCCGAGCTCAAGAGGATGCAATGCTTTCTGGAAGACGCCAACAAAAAGCAATTTGAAGACAAGAATGTGCAAAATTGGATATCGGAGATCAGAGAGGTGGCTCAGGATGCCGAAGATACCATCGAGATGTTCCTCATCAACGTTGAGAACTCGAAGAGTAAGGGGCTTCTCAAACGATGCACTAGGTTCGCGAGGCGTATGTACGAGCTCAACAGAATTGGGGATGAGATTGAATCAATCCTTGCTAAGATCGACGCCATTGACAAGAGCCGCGAGAGGTATGGCATTAAAGAT…	MAEAAISSLVELLGDQLIQKVKFLRGVEGKVESLKAELKRMQCFLEDANKKQFEDKNVQNWISEIREVAQDAEDTIEMFLINVENSKSKGLLKRCTRFARRMYELNRIGDEIESILAKIDAIDKSRERYGIKDFGKEATADSGWRLQVESRRRLSPLKTDEHLVGVEEDVKKLLEESILNEERMGLSIAVLEGMGGIGKSTLARAVYNHCDVLGRFDSRGWVVVSSEFTPQETIKQLIFQLQRSHQDKQKLLDEIKKLEESIKDTLFVQEELKQMLHKELDGKSYFIVLDDVWEKEHLESLMSAFPNQQDKTSRLLVTTRNKIVTKYDQYVHMMKLLDREKGWELLLKNAFIRNTNGKYPEEFESIGRQIVEKCHGLPLAISVVGGLLRETQSNSGCMW…
SmNBS153	IMPGSMI1N41389	ATggcttatgatgctgctttgatttctcttcaacataccatcaaccgcctgctgtattcttctgccatttcgattgtttcccctggtttaggaatgataagatctgcctaccgtgaattgcgcttcttggaaggagttgtgaaaagattagatagcagaagcagcattgggagagagaatggtggtgatgatgaagaagatgtggagagaaggatcagagaggcagtgttcaaactagaggatgcactcgaattctatgcatcagatcaatttgaaagccgcggagatgaaggttgccctttgatgctctccctagactcggaggcagtgcatctggagatggaatccttcactgaaatggtcaagattgtgaagaattacagtgaagaattcgtctcc…	MAYDAALISLQHTINRLLYSSAISIVSPGLGMIRSAYRELRFLEGVVKRLDSRSSIGRENGGDDEEDVERRIREAVFKLEDALEFYASDQFESRGDEGCPLMLSLDSEAVHLEMESFTEMVKIVKNYSEEFVSREEDEYAAAASEVVKSEMVGLADELRRIRSSLTTWMTDQLCVASLEGMAGVGKTTLAKEAFDDPFVCQYFDIRVWISVGEKYQLKRIILSILAQIDLCTDRDVREGDEELIDCLNESLKGRRYLIVLDDVWDLEIRDFVNKVLPEESNGSRVLLTTRLHEVSRSLSYVTSIHRVRFLNKEESWSLLRHKVFGDEWCPPPLERVGRKIAAICEGLPLAVVMVADILSRGEKTVKYWNEVAERKNSVFTDAYGEMYELLYPSYKQLPH…
SmNBS154	IMPGSMI1N41395	ATGGCGGAGCCGGCGGTGACGTTCCTGCTGGAGAACGTGCAGAAGCTGCTGGTGGACCACATCAACCTGATCTCCGGCGCGGAGGCGGAGCTGCGGCACCTGCAGAATGAGCTGGAGCTGATGAAGGCCTTCCTGATCGAATCCGCGAACAAGAGAGAGAAAGGGGAAGTGTTCCGGCAGCACGAGCGCCAAATCAGAGAGGTCGTCTACCAAGCCGAGGACACCCTCGACGCCTGCCTCACGCAGGCCGCCGCCGAGAAATCCAAGTCCTTCAGCTTAGGCTTCAAGAGTCTCAACCCCAAGCGCTACGACCTCGCCAAGAAGGTCAAGGCCCTCCGCGAGCAAGAGGTGCAACCCATCTTCGACCGCGCCCGCTTAGGCTTCGCCACCCTGCCCATG…	MAEPAVTFLLENVQKLLVDHINLISGAEAELRHLQNELELMKAFLIESANKREKGEVFRQHERQIREVVYQAEDTLDACLTQAAAEKSKSFSLGFKSLNPKRYDLAKKVKALREQEVQPIFDRARLGFATLPMADPATAGPEKPKTEDKKVPLLREDNVVGFDGEAETVIKKLTEESAELEVISIIGMPGLGKTTLAWKIYRDPQIQYEFPTLIWVYVSQDYNIKEVFLSILKKFTQQDMSCYDQNELARKVRSYLEKPKFLLFMDDVWTDEAWNHIQAALPKSNKFGRVLITTRDEKVAWHACKREPHRLGFLELKESWELLQLEVFSRLDACPKNVEVLGKHIAKQCGGVPLAIVVIGGILVDKFSSSDMKAEWEKVSASVSSHLNLDKQKRTENII…
SmNBS155	IMPGSMI1N41450	ATGCAGATCCAAAGCAGCATGAACAATCCAAGGCCCTCTGATTGCATTATTGGGATCGAAGAAGACTTGCTGAAGATAAAGAGTGAGCTTTGTGGAGGTTCATCTCAGCTTAGagtcatccccattgttgggatgggaggcatcgggaaaaccactcttgctagTAACACTGAGGAAGCTGAGCTTGAGTGCCTGCAGACTTCCATGGGAGGATATGaggatgatcggagtgctgcc	MQIQSSMNNPRPSDCIIGIEEDLLKIKSELCGGSSQLRVIPIVGMGGIGKTTLASNTEEAELECLQTSMGGYEDDRSAA
SmNBS156	IMPGSMI1N41474	atggctgcttacgcagctttagtttctctcactcacaccctacaccaaattctgcatccacaccctctcactcagatcatcatccctagagaacagatagagtctctacaccacaaagtctgtttcttgttagactttcttgaaactcattcgagtctacaaagggaagaaatggatgatttggagaagaagattgcagaggcagcttatgcagcagaagatattattgaatctcatgtggtgagccaaattcaAGACAAGTATCCTATCCATGTAGCAGAGAGTTCCGCTCTTTCACATCAAAGCTTTCGATTGAATGGAGTGAGAGGTTTTGGTGCCATGGTGAAGAAGTTGGGGAAGATCAAATACAAGAATGAGATACCAAGGGTGATAAAGAAG…	MAAYAALVSLTHTLHQILHPHPLTQIIIPREQIESLHHKVCFLLDFLETHSSLQREEMDDLEKKIAEAAYAAEDIIESHVVSQIQDKYPIHVAESSALSHQSFRLNGVRGFGAMVKKLGKIKYKNEIPRVIKKFQSVEREVAMIRNKKGIEDLHSNIATSSPRPPLSREDTMQGSSGKLKSCSIHHVIWDLCRREAHRHNFLHIEKFENPKISPRVERERRISIQPCRRKEKLSNPLLLAPRNRTLLSSLYWDSRSITRKFSLLRILDVVDFYTVEELLHLINTRYVACAMDLSLRNSSLWKSISRLWNLETLVLDREVSLPPQIWQMPQLRHLKMERIILQDPPNAQNLLDKLESLGIRGDEKLYGNIEFPGSLRKLALENCFIPWEDMSMIGLLPNL…
SmNBS157	IMPGSMI1N41529	ATGGCGGAGGCGGCGGTGACGTTCCTGCTGGAGAACGTGCAGAAGCTGCTGGTGGAGCAGGTGCAACTGATATCGGGGGCGGAGAAGGAGCTGAAGCAGCTGCAGAGCGAGCTGGAGCTGATGAACGCGTTCCTGATGGAGTACGCCGACAACCGGGAGAAGGGGCAGGTGTTCATACAGTTCGAGCGGCAGATCAGGGAGGCCGTGTACGAGGCCGAGGACACCCTCGACGCCTGCCTCACCCACAAGGCCAGGGCCGGCGCCGCCATTCTCAACATCAAGCATCTGAACTTGGCCAAGAAGGTCAAGGAGCTCCGCCTGCAGCTCCAGCCCATATTCGACCGAGCCATCAAGGGCTTGAACGCGCTGCCCATCGCCCATCCATCCGCCGCAACCCTT…	MAEAAVTFLLENVQKLLVEQVQLISGAEKELKQLQSELELMNAFLMEYADNREKGQVFIQFERQIREAVYEAEDTLDACLTHKARAGAAILNIKHLNLAKKVKELRLQLQPIFDRAIKGLNALPIAHPSAATLGTFDDNKFKKTQLLREDNVVGFADEEATLIKYLNEKTEQLDVISIVGMPGLGKTTLAWKIYRDPKIQFEFPTLIWVYVSQELNVREVFLTILKKFTRDDMSGREEWELTRLVRSHLDKGRFLLFMDDVWTVEDWRRIEAALPKNNKLGKVLITSRHVGVATQTNRSREPHKLRFLTFEESWELLQLEVFGKNNTCPKELEGLGMHIARQCGGVPLAVVVIGGTLVEKCGDRRDWEKISDSVSSYVQEDRRTENIISLSYNKLPHHL…
SmNBS158	IMPGSMI1N42258	ATGTTGAAGGTCCAGATTCCTGAGATTAGCAGCTCAATTTCGCCGGCGGATGATCAATCGCCGGATGATTTCGGGATCAAGACGCGGAGCTCGCAACTCTCGACTCCATTCGGCGGCGGCAGCAGCGGCGAAAAGGATTTGGTGCGGCAGCTGCCTAGCGAGTCATCACGAAGATTGGCTCAACGGCAAAAAGACAAACAGGTGGTGGGCATGGAGAAAGACATAGAGCTGCTGCTTGAGAAGGCAATCTTGGATGGGGGAGAGAACCTTTCCATCTCCGCCATAGTAGGCGCGGGCGGTACTAGGAAGTCTACGCTTGCCAGGGCTTTATATAACCACGCGGCAGTGGCTGATCGATTTGAGCGGCGTGCTTGGGCTGTGGCTTCTAAGGAACTCAGT…	MLKVQIPEISSSISPADDQSPDDFGIKTRSSQLSTPFGGGSSGEKDLVRQLPSESSRRLAQRQKDKQVVGMEKDIELLLEKAILDGGENLSISAIVGAGGTRKSTLARALYNHAAVADRFERRAWAVASKELSPRDIIKELYFLVKFGETDKFQLYISERLTVSELQQKLHKRLEGKRYFIVLDDMWDDNYKADGKLLFSWDLVMEGCDQRCQEGNHRVRRKPIKICPFDNLLRMGKL
SmNBS159	IMPGSMI1N42265	ATGCATACTCCTCAACCTGAAGACGACTATGGATATGTTCATACGATGAAATGTTTAGACTCAGATGAAAGCTGGATCTTATTCCTGAACATCGTATCTGATGGAAAAGGTGTAGATCAAGATTTGGAGGATATAGGAAGGCAAATCTTGAACAAATGCGACGGCCTTCCATTAGCAATCACCTTGGTAGGAGGCCTACTGGTAAAGCAGAGGAGGTCCAAGACTGAATGGGAGAAAGTTCTAGAAGAAATGGAATCTCATCTAAATAGAAGCAACAACAGCACCATGCAAGCAATGCTGGAGCTAAGCTACCAAGATCTGTCTCCAGAACTGAAATCGTGCTTCCTTTGTCTGGGCTTCTTCAAGGTGGGAGACACGATCAACACCCGAAAACTCATA…	MHTPQPEDDYGYVHTMKCLDSDESWILFLNIVSDGKGVDQDLEDIGRQILNKCDGLPLAITLVGGLLVKQRRSKTEWEKVLEEMESHLNRSNNSTMQAMLELSYQDLSPELKSCFLCLGFFKVGDTINTRKLIDVWISEGIIPEEGGKTMEETAMAYLEELIDRNMVQIKDISFDDCIKSCVMHDLVRDLSIKKAEELGNKIRDPKRRWQVRTLLVRGGQPYLFTKSFLSYWMSFQLLRVLDFEGCGVMTHLPASRRLKLHGEIPLLPSVFPPNLSHLTLDWCRLKEDAVPLLQSLPKLSHLKLKSAYEGAEMVISRKGFPALKVLILHSLSRLESMLVEEGAMPELRRLEINRCSSLERLPEEMTRNLEELKIVASKKIASMLQGEDSQKISSVAYVE…
SmNBS160	IMPGSMI1N42299	ATGAAATGTTTAGACTCAGATGAAAGCTGGATCTTAATCCTGAATACCGTATCTGATGGAAAAGGTGTAGATCAAGATTTGGAGGATATAGGAAGGCAAATATTGAACAAATGCGACGGCCTTCCATTAGCAATCACCTTGGTAGGAGGTCTACTGGTAAAGCAGAGGAGGTCCAAGACTGAATGGGAGAAAGTTCTAGAAGAAATGGAATCTCATCTAAATAGAAGCAACAACAGCACCATGCAAGCAATGCTGGAGCTAAGCTACCAAGATCTGTCTCCA	MKCLDSDESWILILNTVSDGKGVDQDLEDIGRQILNKCDGLPLAITLVGGLLVKQRRSKTEWEKVLEEMESHLNRSNNSTMQAMLELSYQDLSP
SmNBS161	IMPGSMI1N42356	ATGGCAGCGGAGGCGGCGATCTCATCGGCGGTGGCACTGCTCGGCGATCTGCTGATCCAGAAGGTGAAATCGGTGCGAGGCGTGGAGGGGAAGGTCCAGTCGTTGAAAGAAGAGCTGGAGTGGATGCAATCTTTTCTCAAACACGCGAACAAAAAGCAAGCTGAAGACGAGGGGGTGCGTAATTGGATAAAGAAGATCAAAGAAGTCGCTCAAGATGCCGAAGATGCCATCGAAATGTTCCTCGTCAACGCCGCGAATGACAAGAACAGAGGCCTCCTCAAGAGATGCACCAGCTTCGCGAAGCGTATGTACCACCTCGACAGAATCGGGGCCGAGATCGAGTTGATCCGAGCTAGGCTCGACGCCATTGACAAAAGCCGCGAGAGGTACGGGATTAAG…	MAAEAAISSAVALLGDLLIQKVKSVRGVEGKVQSLKEELEWMQSFLKHANKKQAEDEGVRNWIKKIKEVAQDAEDAIEMFLVNAANDKNRGLLKRCTSFAKRMYHLDRIGAEIELIRARLDAIDKSRERYGIKILEEAAEADSTRRSQVELRRQLAHWEKDEHLVGMEDDVKKLLRESVLDEERKGLSIAVIEGMGGIGKSTLAREIYNHPNVVAGRFECRAWVVVSSEFTPQETIKQLIFQLPRSKQDKEELLDEIQELEESMKDKLYLQRKLQQMLHEQLQGKNYLIVLDDVWEKEHWEYLKSAFPNEQDKTSRLILTSRNKIITKTMMIENWKSIESLKLIRLEDWLECSSRLMASCHLRDLGICITGMEGSDEFSRAQASLEKMTNLVELHLEIT…
SmNBS162	IMPGSMI1N42905	ATGACACCTTTTGGAATTATGAAGCAGTTGAGCATTACACTTGCATCCTACTTAAGCAGCATTGTGGTTGCACACGTGGTTTTAGCAGCCCAAAGAAACTCTAAGGCGTCAGAGAATCAAGAGTTGCCTCGTGTAATAGATGATTTCAGTATCATTGTGAGAGATGTGATCGAGATCAAGGATGCCTATGGAAAGACAAGTGACTTGCTTGCTCCTCCTGCTGCTGCTGCTTCTTCATCTGGACAGAATTTAGGAGGTGCTAGAAAAGATGTTGTAGTGGGACTTGATGGTGACTTGTTGAAGATGAAGGAGCGTTTGCTTCGTGGTTCCTCCAAACGCGAACTTGCCTTCATTCATgggatgggaggcataggtaaaactactcttgctaggcaagtt…	MTPFGIMKQLSITLASYLSSIVVAHVVLAAQRNSKASENQELPRVIDDFSIIVRDVIEIKDAYGKTSDLLAPPAAAASSSGQNLGGARKDVVVGLDGDLLKMKERLLRGSSKRELAFIHGMGGIGKTTLARQVFKDPDIYTHFDVCAWVTVSQEYSLRHVLLCLLHSARILTEEDKKCQDDDDKLALYLYQYLMHRRYLIVMDDVWDIEIWDFLSRFFPENDNGSRILITSRLPSVASCLDSGSPLHHMQCLNEDESWNLLGQKAFGEEDCPLELESIGREIATSCRGLPLAIVVIGGLLYKDIQIEIWRDVAEKLKKSQLKDIKEQCLEILGLSYNHLPHHLRPCFLYMAVLPRDCEIPVSRLINLWVAEGFLAPYASKTLEEVGEGYLKDLIDKNLI…
SmNBS163	IMPGSMI1N43072	ggcagtttggtggaagcataaacatgtcggaagctctcctcttatcggtgatacagaagctcgacattagttatcgagagaacGATTCCCTCTCAAAAAAAGACTATTCAAATTCAATATATAATGTATGGGAGACGGATAAaaaagaggcaatggaaagggtaataaaagagatgagagagattgtggatattgtgagggataagaaattggaagagggaagaagcctcaattttttagtatccgaccttgacgacatggctgaagatgccatcgaccttttcaaacaacccggaaggtctagttggcactatgaatccatccatagttggatgggagagatcaaaaaacagatgcttaaactgggagatgatgagactaacatcagatcatcatcat…	QFGGSINMSEALLLSVIQKLDISYRENDSLSKKDYSNSIYNVWETDKKEAMERVIKEMREIVDIVRDKKLEEGRSLNFLVSDLDDMAEDAIDLFKQPGRSSWHYESIHSWMGEIKKQMLKLGDDETNIRSSSSENVDDEEDDNYVVGLKGDVEFLIHKRIVGGREGLNNILIKGMAGIGKTTLAREIYNHPTVVKHFDRRAWVSNSTYFSTVKELLIKLIQQLEDPQNLHTSSLLENMDNRSLRDMLSQHLRGKRYLIVLDDVPKEMRLKPFLKALPKE
SmNBS164	IMPGSMI1N43073	ggcagtttggtggaagcagaaacatgtcggaggctctcctcttatcgctgatacacaagctggaaaattatcgaaagcacaaaccaaataaggaaatgcaaagggtaattaaagagatgatagagattgtggatattgtgagggataagaaattagaagagtgcagaagcctcaattttttagtatctgaccttgtcgacatggctgaatatggcatcgacctttccaaacaaagatacaccgatagtggggagtatgcatccatccatagttggatgggagagataaaaaaacagatgcttaaactgggagatgatgagtccaacatcacatcatcagaaaatgttgatcacgaacaaaatgacaattatgtggtgggcttggagggagatgtggaat…	QFGGSRNMSEALLLSLIHKLENYRKHKPNKEMQRVIKEMIEIVDIVRDKKLEECRSLNFLVSDLVDMAEYGIDLSKQRYTDSGEYASIHSWMGEIKKQMLKLGDDESNITSSENVDHEQNDNYVVGLEGDVEFLIRKRIIGGGEDLNNILIKGMAGIGKTTLAREIYNHPTVIQHFDRRAWVSNSTHFTTLKELLIKLIQQVVVEDPQNLHTSSLLENMDNRSIRDMLHQLLLGKRFLIVLDDLPKRMCLKSFWKALPEE
SmNBS165	IMPGSMI1N43076	ggcagtttggtgtaagctcaaacatgtcggaggacctcctcttatcggcgatacacaagctggaaaatgaggataacacatatgaggatacagatgagtacataaaagaggcaatggaaagggtaattaaagagatgagagagattgtggatattgtgagggataagaaattgaaagagggaagaagcctcaattttttagtatctgaccttgttgacatggctgacgatgccctcgaccttttcgaacaacaaaaaagctatagttggagctttaagtccatccatagttggatgggagagatcaaaaaacagatgctcaaactgggagatgatgagtccaatatgagatcattagaatatgttgaacttgacaaatatccattggtgggcttggaag…	QFGVSSNMSEDLLLSAIHKLENEDNTYEDTDEYIKEAMERVIKEMREIVDIVRDKKLKEGRSLNFLVSDLVDMADDALDLFEQQKSYSWSFKSIHSWMGEIKKQMLKLGDDESNMRSLEYVELDKYPLVGLEEDVEFLIRKRIIGGGKYLNKILIKGMDGIGKTTLATKIYHHTTVVEQFERHAWVSNSTHFTLKELLIKLIQQVQYPHTSSLLENMDNRSLRHMLCQRLQGTRYVIVLDDVPKQKRLISFLEAGLPSE
SmNBS166	IMPGSMI1N43077	tttggtcgaagcagaaacatgtcggaggccctccttttatcggtgatgcagaggctgcaaaattatcgaaagcacaagtccccctcaaatgaggatgaaacagatgacgaggttaaagcatatgttcgaatggaaagggtaattaaagagacgagagagatcgtggatgttttgagggatgagaaattggaagagggtagaaccctaaattttttagcatctgaccttgtcgacatggctgacgatgcactcgaccttttcagtcaacacaaaagcaataggaagtttaattccatcattagttggatgggagagataaaaaaacagatgcttaaaatgggagatgatgagtccaagatgagatcatcagaaactgttgaagatgacaaatatccattg…	FGRSRNMSEALLLSVMQRLQNYRKHKSPSNEDETDDEVKAYVRMERVIKETREIVDVLRDEKLEEGRTLNFLASDLVDMADDALDLFSQHKSNRKFNSIISWMGEIKKQMLKMGDDESKMRSSETVEDDKYPLVGVEEDLEMLLHKRIIDGVGLSVLIKGMDGIGKTTLVREIFNHPIVNKEFECRAWVSNSTYFTQKELLIKLIQQLEDPQNLHTSSLLENMDNRSLRDMLSQHLRGKRYLIVLDDVPKHMRLKPFLKALPNQ
SmNBS167	IMPGSMI1N44799	ATGGCTGTAACAGATTTCTTCGCCGGCGAGATAGCCACAGAGCTTCTGAAACAGCTGGCCCTCATAGCCCGAAAATCGGCATCGTGTCGGTCGAGCGCCAAGCAGCTCATGGATTACATCAATGACCTTCTCCCGATCATCCAAGAAATCAAGCTGACCGGCAACGAGCTCTCGCAGCACCGGCAGCGGCAACTCGACACCTTCTCCCAGACTCTTTCCGGCGGCCTCGAATTGGCCAACAAAGTCCTCAGCTCTCCTCGATGGAACGTCTACCGTAACATTCGCTTAGCTCAGAAGATGGAGAAGTTGGAGAAGAACGTTTCCAGATTCTTGAACGGCACTGTCCAGCTTCACGTGCTGGCAGATGTGCATCACGTGAGGTTTGATACGGCGGAGAGG…	MAVTDFFAGEIATELLKQLALIARKSASCRSSAKQLMDYINDLLPIIQEIKLTGNELSQHRQRQLDTFSQTLSGGLELANKVLSSPRWNVYRNIRLAQKMEKLEKNVSRFLNGTVQLHVLADVHHVRFDTAERFDQLNWKLGAMKIGVDGDGGCLGAAVKRVEEQERWCEDNLVNLGCTGLELGKMKVKEMLMANHHNVVGIHGIGGIGKTTLAREICKDDQIKSYFNRVFFLTVSQSPNVEQLKSKIWEMVSGSSIVGNGSMGLLPQLKFGCDVESCARTTLLVLDDVWKQSVVEQLLIKIPGCKILVVSRLKFPPSVVDCSYELDLLAENEAMSLFCHFAFGQTCLPVSVDEDLVKQVVDECGRLPLALKVIGASLKGQSEMSWTSAKSRLSRGQPL…
SmNBS168	IMPGSMI1N45031	ATGGCTTATGCCGCTCTTGTTTCGCTTGCACAAACCATAAGCCAAATCCTAAATCACGATCACACTCCCACCACTCTTCCTCTACATCAAGAAATCATCGCATCCATTCTCGATCACATCGTTGACTTGAAATCATTTCTCGAAGACCTACCACAGATAGTCAACAGTTTGGAAGGCCAAATCAGGGATGTAGCAAATGCAGCAGAAGATGCTATCGAATATCTTCTGTGTGAAGAAAATCAATCAGATTGTGGATCGAGCAATATTGATCGGTTGAAAGAAGTAGCAGAGAAGTTTATGTCAACTGCGGGAGATGTTGCAGACTACGTCAGGAGTAACTACTCAGTTAAGAAAGGACGACGGCTGAGTGATTCTTGTGTTGTTAATTCATCACGTGCA…	MAYAALVSLAQTISQILNHDHTPTTLPLHQEIIASILDHIVDLKSFLEDLPQIVNSLEGQIRDVANAAEDAIEYLLCEENQSDCGSSNIDRLKEVAEKFMSTAGDVADYVRSNYSVKKGRRLSDSCVVNSSRAPTSENLVVGFDEDLRKIRLRLLLGPSKLQVITFVGKAGSGKTTLAKLVYTNALYFHYSDCVSRIHTSIVKHFDIRGWVTVPQDYSVGSIALDLLASIKGISDVQRITNKDKIGNRLMDLRYLLASMNGISAKRDVFSRITISKRSFW
SmNBS169	IMPGSMI1N45043	ATGGCTTATGCTTCTCTTGTCTCCCTTGAAAACACCATAGATCGATTCCTGAATCACAATCTATTTTCCATATCTGTTGAAGAAACACAACAAATTACATCTCTCCTCGAGTATGTTACTCCCATTCGAGACTTTCTCGAAGAATTTCCAGAAGAATCCAAGAGTTGGGAAGAGCAAATGAGGGAACTGGCAAATCAAGCAGAAGATATTCTAGAATATCTTGTATTGGAGAAGGTTTTTTTGCCTTGTGATGTTGAGTCTGAATCCTATCCAAGTGGAAACCACAAACTCGACCTGAAAAAAGTTGTCGAGCAGACTTGTTTGAAGCTGGAAAAAGTGATGGAGGAGTTTCCTGAAGATTTCCCAGACGAAGCGAAAGCTAACAGTTTGGAAGGCCGA…	MAYASLVSLENTIDRFLNHNLFSISVEETQQITSLLEYVTPIRDFLEEFPEESKSWEEQMRELANQAEDILEYLVLEKVFLPCDVESESYPSGNHKLDLKKVVEQTCLKLEKVMEEFPEDFPDEAKANSLEGRIREVEYEAGDICEFFEWEETHSRFREKWRFLPAEFTKFKSKLQFIHHLNKTRNEIDSIMKEVMAIKSNSDAAASSPTLAPVDDIVGFNEDDGDESKCHRSAKHELQLEKVIEEIALLAAKVKNIKDSSTSRSKNIHCGANSSAHCFSTAAPPIYRNSMVGFEDHAMNIKDRLCGEPSRLQVIPICGMGGIGKTTLARNVYDDPLITGHFVIRVWVTISQDYSAQRVLSSLLESLKEYNTGRLGQRDDEKVYKILMGRRYLIVMDDI…
SmNBS170	IMPGSMI1N45511	ATGGCCTACGCTGCCGTGGTTTCTCTTCTGAATATTCTGGATGAGCTCCAACATCCGGATCCACTTCAAAGCATCCCATATCCTAGGGCACAAGTCCAACTCCTACATGAGAAGCTCAGTTACTTGCAACAATTTCTCGAAATGACTTTCTCTGGCGGAGATCTGGAAGTCAAAATCAGAGAGGCCATGTACGAAGCCGAAGACGTCTTCGATTCCAATCTCTCCAATTTCGTCCTTTCCTCCGAAAGCGCAGGCTGGGCAGAAGAGAACTACATGTCCAGCTTCTGTGATGCCTTGGAGGGAGTCATAAGTGCAGTCAATTCCATCGTCGAAATGGCCGAGAAGATTAGCCCTAATGTTTCCGATCGCCCCTTGTCGTCAATACCAGAAGTCAGCCGC…	MAYAAVVSLLNILDELQHPDPLQSIPYPRAQVQLLHEKLSYLQQFLEMTFSGGDLEVKIREAMYEAEDVFDSNLSNFVLSSESAGWAEENYMSSFCDALEGVISAVNSIVEMAEKISPNVSDRPLSSIPEVSRRNNLIVGREADLNHLTDRLMAGSNALQTVPILGISGIGKTHLARIVYEDPDIVSKFRLRAWVKVSQEYSKKEVLLSLLRSLRKLGSGKGQERTEDELAKLLFRILRSGNYLIVLDDVCNPEAWDNLEELFPDYNNGSRVMLTTRRKEVAESAAGSQGGFEEILPFNEEESWSLLQSVVFRYKLCPEELEETARRVSGNCKGLPLAIVTVGGVLMEAGPKDWEIAASSLSDCGNCDELIDAVMLLSYKSLRQHVKPCLLYMGIFPNN…
SmNBS171	IMPGSMI1N45515	ATGGCTTATTATGCACTCATCGTTTCTCTGAAGCAGACCTTAGAGCCCCTTGTTGATTCCGTTGGATCCAAAATTCAAATTCCCAACTCAGAGCTAAAACTAATTTACGACGACCTTTGCTACCTAAAATCCTTTTTCAATAAAATAATTTCTTTGGAACAGAGCAATAGCGTGGAGGAGCTGGAAAAGCAAATCGAGGATGTAGTGCAGAAGGCTCAAGATCTAATTGAATCCCATCTATCAGATCTAGTTCATCCTGGAGATGAGAGTTCAGTTTCAGGGTTCTCCCGTGAATTGGGGGAAGTCAAAGATAGACTTGGCTCCCTAATCGAAATGGTAAAGACCAAGGAAGATTGGCTCACAGGAAACCAGCAATCGGCCGGTCCTCTTGCTGCGGAT…	MAYYALIVSLKQTLEPLVDSVGSKIQIPNSELKLIYDDLCYLKSFFNKIISLEQSNSVEELEKQIEDVVQKAQDLIESHLSDLVHPGDESSVSGFSRELGEVKDRLGSLIEMVKTKEDWLTGNQQSAGPLAADVAVSSEIDFGKNNIIVGLEDELMQLLDRVTVAGWWNRNLQVISIVGMAGIGKTALAKKVYLNGLIIQHFDCRLFVEIGVAYELKDLLLRLLGQLVSEQMKEATVDELGAQLHKYLYGRRYLVVLDDIWDTRAWAKIQSFFPDNSNGSRIILTTTITHVARYIDLSTHIHQKRFLDEVESWDLLCKMAFSNIEPLTWELEEIGKTIAQNLGGLPLAIVEIGKLLSISPTVESWRRVAQYIKSHIQETAIPKILNTSYAQLPQHLKAC…
SmNBS172	IMPGSMI1N45627	ATGGCGGACGCAGCAGTAGAGTTCCTGCTGAACAACCTCAACGACCTGCTGGTCTACCACACCCACTTGATTACCAACACCAAGAGCCAAGTCGAGGACCTCGAGAAGGATCTCCGCGTCTTCCGAGCCTTCCTCAAGGACTCCGTGAAGAAGCGGAGGAAGAGCGAGGGCATCCAGATGCTCGTGCGCAACATCCGCGACGTCGTTTATGAGGTTGAGGATCTCATCGACGCCTTCGTCACCCAGGCCACCGAGATCAAGACCCAGAATTACATCCTCAGAGCTTTCAAGTCGCCGGTCAGCCTCCACGACATCGGCAGGCAGGTCGAGGCTGTGAGGAAGAAGGTCGAGCAGGGCAGGGTTGACTTCTCCCTCCTCATCGTCGCCGATCAAGACAAA…	MADAAVEFLLNNLNDLLVYHTHLITNTKSQVEDLEKDLRVFRAFLKDSVKKRRKSEGIQMLVRNIRDVVYEVEDLIDAFVTQATEIKTQNYILRAFKSPVSLHDIGRQVEAVRKKVEQGRVDFSLLIVADQDKYEKPEVRPPRQKDVVGFEDVSAELIQRLTTETEYLDVISLIGMFGLGKTTLAWKIFNDTDIVFQFPIRIWLSISQQFSDKDIFLAILEKFTTLSEELRGKDEHQLSQMVAGHLDNGKFLIVMDDVWSTKDWDRLKVVLPLNNKSGKVLITSREEDLGKYASLPRDPKTLRFFTQKESWELLRLEALGQLDCHPDLYKVGQLIAKDCKGLPLAIVVIGGILATKAPASDLCAMRRVWEKVSKRVSTHLNEDPRDRMNQFISLSYDKL…
SmNBS173	IMPGSMI1N46038	ATggcttttgttgctgtgatttctctcaaggacacaatacgccgccttctaaattctcctcatatctcagtcgcctcttcaactcgagaaatccttgaatttgcacatgagcgcgtcgaatcgctacaggaagcactcagaacatacgacgacatcagaaacagcagcagaggagtgatggcttccgatgcacgaatcagagaggaagcacgcagtttagaagatgccattgaatccgatgcttcagctcagtttctctcgcaatctcaaatccatggcgcactctctatcaacctccaccacttaacccaacacatccatcgctttgctgaaaccgcaaattatttggaacacgaatacatcatggaattaaacaagccctctgataaagaagaaaat…	MAFVAVISLKDTIRRLLNSPHISVASSTREILEFAHERVESLQEALRTYDDIRNSSRGVMASDARIREEARSLEDAIESDASAQFLSQSQIHGALSINLHHLTQHIHRFAETANYLEHEYIMELNKPSDKEENVAAAAGVATLTDSGGNECEMVGLSDQFLQIRKLLIEDVNYQEFNSTFEIDVANFGQILYTIGIDGMPGIGKTTLAKKLFHDSLVKANFECRVFVTLVGKCKSEEILRAIIVQVNVDNEKIIMSRDEDLVKYTRRSLIGRKFLIVLDGEIDTYLLHEVRSYFPVEKNGSRIMVTARISADFHCIDFHKMRFMDQEESWDLLRKTVFDEQGCPPQLVKAGKKIAENCEGLPLLILTVANQLSQVQKNLEYWNQVAEMRNSVFEDALDE…
SmNBS174	IMPGSMI1N46039	ATGGCCGATTTGATCATTGGCCCTCTCATAGAAGTACTGGCAGATAAGTTGGCATCTCCAATCCTCCAAAAGTTTCAAGATCGTTATAACCTCAAAGACAACATCAGGAAGCTGCACCACTCACTTCCAAGGATCCAAGCCCTTCTCGAAGACGCGCAGAAGCAGCAAGAAACGCGCCACGCCGTCAAGCAATGGCTTGAGGAGCTCGAGGATGCAGCGTTTGAGGCAGAAGTGCTGCTGGATGAGCTTGCAGCGGAGACCAAGGAGCGTGAGAGGCGCACCACCAAGGGGAAAGAGGTGGCAAACTTCTTCCAATTTAAGCCAACGGATTATCTCTTTGAACTCGCTTCTCATCTGCAGAAAAAGCTCAAAGAGTTGGATCACATTGTGGAGCAGGCA…	MADLIIGPLIEVLADKLASPILQKFQDRYNLKDNIRKLHHSLPRIQALLEDAQKQQETRHAVKQWLEELEDAAFEAEVLLDELAAETKERERRTTKGKEVANFFQFKPTDYLFELASHLQKKLKELDHIVEQAFTFNLQQHDLGKMLGSSGRCRETMSVAGDNVYGREEDKQNIINLLLDDNSEEKKIIFPSVISVVGIGGIGKTMLAQLVYNDEMVSRHFELKMWVHVPKDFDLGNLMKRVIHSVTRKIYELCELDNLQAQLAELLKGRRFLLVLDDVWDEDEEKWHAFLNLFKVGGEGSRVLITTRSQGIRASTMYELKGLSYEECWNLFKEMAFGEGGDMRLVGIGKEIVKKCGGVPLAVRAMARLLRSKKEEYWMSVQDSELWQLKAYQSEVIPA…
SmNBS175	IMPGSMI1N46246	ATGGATGAAGCTAGAAGAATCAACATAAGCAGTCCCATCTTGCAACCTTGTGGTTACTATAAGTGCTACCAAAGCATCATTAAAAATGTTAAAAAATTGTCAGAGTTGGAATCCGGTGCTAATCCACCGTCAAGGCTTGTGCCGCCGATCAAACTCGACGCGATTGGTCTCGAGCATGATGTTAAAGCGATAAAGGAGCGCCTCTTTACAGATTCAAAGGAGCTCCACTTCACTCCGATCGTCGGCACCGGCGGAATCGGTAAAACCACTATGGCTCAAACTATTTATCACGATCCATTAATCAACATTCAGATTCAGAAGGTTTATAAAGTTCGCTGCTTGGTTGACGAGCATTCGAATTTCAATGATCGGCCCAAAGCTTTCTCCGAGGATATCGGA…	MDEARRINISSPILQPCGYYKCYQSIIKNVKKLSELESGANPPSRLVPPIKLDAIGLEHDVKAIKERLFTDSKELHFTPIVGTGGIGKTTMAQTIYHDPLINIQIQKVYKVRCLVDEHSNFNDRPKAFSEDIGSGHDDVKLP
SmNBS176	IMPGSMI1N46410	ATGGCAGCAGCTTTCGCAGCTCTAGTTTCTCTTCAGAATAATCTACGCCTCGTCCGCACTCACCCCACCCATTCCTTTTCCTTGGAAGAAGAACAGATTGAATCTCTTTGGGAAACTGTCAGTTTCTTGATCAAATTCATGAAAAGCTACGACAATTCTCATGGGGCCACAAAAGAAGCTGCAGAAGCTCTAGAGATAcgaatcgcgcgtgcagctcaagcggctgaagatgtgatggaatcacatatagtggatcagattCGCAGTGGAAAAACAAGATCAAAAACAAGATCACCTCGTTTCCTGCTGGATCTGCAGAAAGTAATACAAGACATGGATTATATGAGGAGAAAGGCTACCAATGTGAAAGCGCAGAGTGGAATTAATGAGGCAGATTCA…	MAAAFAALVSLQNNLRLVRTHPTHSFSLEEEQIESLWETVSFLIKFMKSYDNSHGATKEAAEALEIRIARAAQAAEDVMESHIVDQIRSGKTRSKTRSPRFLLDLQKVIQDMDYMRRKATNVKAQSGINEADSAAEVISSTPHMASKNSSMVGFDDVLRQLLDQLTGFPSSRRVIPIIGMGGIGETTLATNVFQHPVIMHHFDVCLWATISQQYSVQKILTQLVSCLRKSFRKSVDESSSCETVDVMRDELYKSLFGRRYLIILDDMWSLEAWYDIKNLFPDTHDGSRIVVTTRHADVGNHLGVPHLAIGFLDEENSWDLFCQKAFAEQGCPSELEELGKTIVEKCKGLPLAIVVVGGHLRKSSMTQEYWENVAHHMNSILEYSTENDEQCLNVLSLSY…
SmNBS177	IMPGSMI1N46432	ATGGCAGCAGCTTTCGCAGCTCTAGTTTCTCTTCAGAATAATCTACGCCTCGCCTACACTCACCCCACTCATTCCTTTTCCTTTGAATACGAACAGGTTAATTCCCTTTGGAAAACTGTCAATTTCTTGATCGAATTCATGGAAAGCTACGACAATTCTCATGGGGCCAGAAAAGCAGCTGCAGAAGCTCTAGAGATAcgaatcgcgcgtgcagctcaagcggctgaagatgtggtcgaatcacatatagtggatcagattCGTAGTGGAAAGACGAGATCAAAGACAAGATCGCCTCGTTTCCTGCTGGATCTGCAGAAAGTAATACAAGACATGGATTATATGAGGAGAAAGGCTATCAATGTCAAAGCGCGGAGTAGAGTTGAAGCAGAGCAGCAG…	MAAAFAALVSLQNNLRLAYTHPTHSFSFEYEQVNSLWKTVNFLIEFMESYDNSHGARKAAAEALEIRIARAAQAAEDVVESHIVDQIRSGKTRSKTRSPRFLLDLQKVIQDMDYMRRKAINVKARSRVEAEQQPTQVISSTPHMTSNKATMVGFDDVLLQLLDQLTGFPSSRRVIPIVGMGGIGKTTLATNAFQHPLIVQHFDVCLWATISQLYTVHNILTQLVSVDESSSATVDELGQQLYKSLCGRRYLIVLDDMWSVEAWDEIKFFFPDTHSGSRIVVTTRHLDVANHLGVSHLAIGFLDEENSWDLFCQTAFPEQGCPSELEEYGKKIVEKCKGLPLAIVVVGGHLRKSSMAVEYWENVVQHMNSILEYSTENDEQCLNVLSLSYSYLPARLKPC…
SmNBS178	IMPGSMI1N5097	atgttagaggccctcctcttatcggtgatagagaagctggaaatcaatcatcaaaggggcatgataaatgaggaagtcgtaatcaaagatatgaaagagattttggatattgtgaaggataagaaattggaagaggggagaaggctaaattttttggtatctgacctagtcgacgtggccggcgatgccctcgaccttttcaagcaacgcaaaatctatttttactactttgagtccgtccttagttggatcggagagatcaaacagtacttgcttaaactgggagatgatggagcggagacggagacggagtcgaacatgagatcgtcagataatgttgatgacaaatatgtggtgggcttggatgaagatgtggaaatgctgcttcgcacaaggatt…	MLEALLLSVIEKLEINHQRGMINEEVVIKDMKEILDIVKDKKLEEGRRLNFLVSDLVDVAGDALDLFKQRKIYFYYFESVLSWIGEIKQYLLKLGDDGAETETESNMRSSDNVDDKYVVGLDEDVEMLLRTRIIGREGYNSWTTLIKGMAGIGKTTLAREIYNHPTVIEHFERRAWVSNSTYFTMKELLIKLIQQVEDPQNLHTSSSLENMDNRSLRDMLSQHLQGTRYFIVLDDMPRQVHLKSFLEALSQEFNGSRLLFTSHLKHTNLTLEVEDVHEMKPLDSKESWQLFLKTINHGNKLTGEHKFPMYLEQRGKQMLTKCGGLPLGIKEVGKQLAENKVSEGSEWEQLLESVDFTSTLKLLEPFYHKLDPELESCFLCMAFFKENATLRKEKLMQIW…
SmNBS179	IMPGSMI1N5116	ATGGCTTACGCAGTTCTGCTTTCACTAACCCAAACAATCACCCAAATCCTGAGGCACGACGACCACCCCATCTCCGTCAACGGCAAACAACAGATGGAAAAGCTCCGCGAACAAGCCATCCACCTCCAAGGATTCCTCAAAATGTTCCCCAAGGAATCCCTGAGTTTGGAAACAAGAATCAGAGACACCGCGAATCAAGCAGAAGACGTGATGGAGCATTTCATGTACGAGCACACCCGGTCGAGTCTCAAAGCGAAGAGATTGGAAGAGGTCGGACGAGCCGTGAGGCGTACGGAGGATATCGAGTATGATTTCCGCGAGCTGGAATATGTGACGAACGAGATTAACTCCATCGCCGAACAGGCAGCGGCCATCGAGAAAGAAGCCGGAGGCCGTCCA…	MAYAVLLSLTQTITQILRHDDHPISVNGKQQMEKLREQAIHLQGFLKMFPKESLSLETRIRDTANQAEDVMEHFMYEHTRSSLKAKRLEEVGRAVRRTEDIEYDFRELEYVTNEINSIAEQAAAIEKEAGGRPATQPLAASSAPKPAPVIDTVTIGLEKKVEDIKGLLCKGQPERQVIPITGMGGIGKTTLARVLYNHDEVTSAFPLRAWIAVSQNYKPENIFADLLFSLENKNTKALVQDGDTTEDKLHKILTTMKYLIVLDDLWSEKAWDDIKKVFGNPRKRDGSRIVITTRNEKVASHADSSSRLQKMDLMDEANSWALLKHKVFPKEEFPSHLEAIGKDVSKNCGGLPLAIVLIAGILFNVDKTRTAWEEIAKDVRTAVEGKEEFGKRISLSYTH…
SmNBS180	IMPGSMI1N5536	ATGGCGGATGCTATGATTTCAGCTGTGGTGGAGAGAGTTGCAGCTATCATTGAAGATCAGATTCGGTATGAATGGAATTTGGTGAGAGGTGTGGAGAAGGAGCTTCAGTATCTTTCCAACAAGCTCGAGATGATCAGATGTGAGTTGGATGATGCAGAAAAGAGAGGAGTGAAGAAACAAAGCGTCAAAATCTGGTTGAGGAAGCTCGAAGATACGGCTTATGAGATGGATGACATTGTGGATGAATGGAACTATACTCTTCTCAAACATAAGATAGACGAAGATGCTCCTAAGCAAAAGGTATGCTGCTCCGTCATCTCATCTCCATGTTTATGTTTCAACAAAGTTGTTGTTCGTCGTGATACTGCCAAGGAAATACAGAATGTGAAAGCTACTCTC…	MADAMISAVVERVAAIIEDQIRYEWNLVRGVEKELQYLSNKLEMIRCELDDAEKRGVKKQSVKIWLRKLEDTAYEMDDIVDEWNYTLLKHKIDEDAPKQKVCCSVISSPCLCFNKVVVRRDTAKEIQNVKATLDLILEEKTTFRFLEKNKNSHILCIAGRGGIGKTTLVQLVYNDTQIKDCFESKIWVCVSHPFDVGGAARGIVESVTKEIIPRDTSQLELVLEKLKDCITGKKFLLVLDDVRTVDNNKWEALKTRLQKGASGCKILVTTRNEQFEDVGKKIASKCKGLPLAANVLGSLLKNKNSLEEWENIWESEIWKLEKAEVELFPHLFLSYNELSPILKHSFSYCAVYPKDYEINVQRLIQAWMVFGYLGSITEDGRAELKGREYFNNLAMRSLF…
SmNBS181	IMPGSMI1N6035	atggcggatgcagcattggagttcctgctgaataacctcaaggagctactgctttaccactcgaatctaatcaccgatactagaagccagatcgtgagcctggagaaggatctccgcgtcttcaaagcctttctcaaggactccgtgaagaagcggagagaggatgacaccacgaaggcgctggtgcacaacattcgcgacttcgtttatgaggtggaagatgtggtcgatcTCTTCGTAACCAAGGCTTTGGAGAAAAATGCCGAGAAGAACTACCTGAAATTCTGGAAGACTCCACTAAATCTCCACGCCATCGGCAAAAAGGTTGAGGAGGTCAAAAAGAAGGTGGAACAAGCCAGGGTTGACTTCGCTAACCTCAGAATCGATAAAGAAGACAGA…	MADAALEFLLNNLKELLLYHSNLITDTRSQIVSLEKDLRVFKAFLKDSVKKRREDDTTKALVHNIRDFVYEVEDVVDLFVTKALEKNAEKNYLKFWKTPLNLHAIGKKVEEVKKKVEQARVDFANLRIDKEDRSDKPQAWPLRERDVVGFVDVTEGLIKQLTQKTDYLDVISLTGMFGLGKTTVVRKVFNDPAIIYKFPVRIWLYISQEFSDKDVFLAILKEFTYINEKIREKDEQELGRDVAARLEEVRFLMVMDDVWNQADWDRLRVVLPRNNNNSKIMITSRNEDVGSYVSRPRAPHKLRRFTQEESWELLRLEALRSLECPSILLGVGQIIAKDCNGLPLSVVVIGGILATRYSASDMNLTRKEWDEVSTRVSSFLQEDPANRVNKFISLSYDRL…
SmNBS182	IMPGSMI1N6051	atggcggatgcagcattggagttcctgctgaataacctcaaggagctactgctttaccactcgaatctaatcaccgatactagaagccagatcgtgagcctggagaaggatctccgcgtcttcaaagcctttctcaaggactccgtgaagaagcggagagaggatgacaccacgaaggcgctggtgcacaacattcgcgacttcgtttatgaggtggaagatgtggtcgatcTCTTCGTAACCAAGGCTTTGGAGAAAAATGCCGAGAAGAACTACCTGAAATTCTGGAAGACTCCACTAAATCTCCACGCCATCGGCAAAAAGGTTGAGGAGGTCAAAAAGAAGGTGGAACAAGCCAGGGTTGACTTCGCTAACCTCAGAATCGATAAAGAAGACAGA…	MADAALEFLLNNLKELLLYHSNLITDTRSQIVSLEKDLRVFKAFLKDSVKKRREDDTTKALVHNIRDFVYEVEDVVDLFVTKALEKNAEKNYLKFWKTPLNLHAIGKKVEEVKKKVEQARVDFANLRIDKEDRSDKPQAWPLRERDVVGFVDVTEGLIKQLTQKTDYLDVVSLTGMFGLGKTTVVRKVFNDPAIIYEFPVRIWLYISQEFSNKDVFLAILKEFTNINEKIREKDEQELRRDVAARLEKVCFLMVMDDVWNQADWERLRVVLPRNNNNSKIIITSRNEDVGAYVSCPRVPHKLRRFTQEESWELLRLEALRSLECPSILLGVGQIIAKDCNGLPLSVVVIGGILATRYSASDMNLTRKEWDEVSTRVSSFLQEDPANRVNKFISLSYDRL…
SmNBS183	IMPGSMI1N6062	ATGACGGACACCGAGAATAGCTCAACTGATCAACATCGTTCGTATTCTTCATCAAGACTTGCAACTGCCGGCGGAGACGATGCTGTGGTTGGTTTCGACAAAGATTTGGAGGCATTAAAGAGACAGCTTTATGCAGAATCAGTcgagcgccaaatcatttcgatcgtggggatgggtggcatcggaaagactactcttgctagaaatgtttaccacgatccttcaattctggaccactttgaaatctgtggttgggtcacagtatctcaatcttatagcaaagaagaaattctttcagCTCTCGTAGGATCCTTTAAACCAGAGGTGAAAGGAGTCGAAGAGGAAAAGCCTTTAGAAGAAGTGTTTGTACGGAGCCAGgaaaaagctgatgaagaCGAG…	MTDTENSSTDQHRSYSSSRLATAGGDDAVVGFDKDLEALKRQLYAESVERQIISIVGMGGIGKTTLARNVYHDPSILDHFEICGWVTVSQSYSKEEILSALVGSFKPEVKGVEEEKPLEEVFVRSQEKADEDEIPLYGTNVHGTLVEATFEDVKRLRVLEWSAAGQGLSMSQNFSWLSGLRFLVLDCFVELPAAVSNLENLQTLIINTSEGWVLLPQRFGKSADAIPNLVFSVKGIEEEQKGMGNDSLRVVCSISLM
SmNBS184	IMPGSMI1N6063	ggcagtttggtcgaagcagaaacatgtcggaggccctcctcttatcggtgatacagaagctagacatcaattatcgagagaatgaaacaaataaggaaatggaaagggtaatgaaagagatgagagagattatggatattgtgagggataagaaactggaagagggaagaatcctcaattttttagtatctgatcttgtcgacatggctgacgatgcactcgaccttttcatcagtcaacacaaaatctatggtaggatgtctaagtccatctatagttggatgggagagatcaaaaaacagatgcttaaactgggagatgatggggcagagatgagatcaccagaaactgttgaagatgacaaatatgtggtgggattggacgaagatgtcgaatttc…	QFGRSRNMSEALLLSVIQKLDINYRENETNKEMERVMKEMREIMDIVRDKKLEEGRILNFLVSDLVDMADDALDLFISQHKIYGRMSKSIYSWMGEIKKQMLKLGDDGAEMRSPETVEDDKYVVGLDEDVEFLIHKRIIGGAGKFVLIKGMCGIGKTTLGREIFNHPTVVEHFERRAWVSNSTHFTIKELLIKLIQQLKDPENLHTSSLLENMDNRSLRDMLSQHLQGTRYLIVLDDVPKQMRLKSFLEALPDQ
SmNBS185	IMPGSMI1N6073	ATGGCTTATGAAGCTCTTGATAACCTGCAACAAACCTTAGATCTGATCCTAGAACACCGCGATTATTTCCTCACTCATTCTGCAAAACAAGAAATCATATCCATCCGCAACCAATCTGTTGTGTTGCAATTGAATCTCAAACACTATCCAAACAAAGAGAGAATCAGAGAGGCAGCAAGTAAGACACACGAGATTATTGAATATCTCTTCTCTGATAGAGAGATAGAGCCGGCAGTCAGACTAGCAATCAGGCTGAGGGAATTAGCAACGCGACTGGAGTCAATCGTTGGAGACGTGGTGGATTGCATCAACGGAAACGGCTCAGCCAGCAGCTTGGAGTCAACCGTTGGAGACGTGGTGGATTGCATCAATGGAAACGGCTCAGCCAGCAGCTTGGAG…	MAYEALDNLQQTLDLILEHRDYFLTHSAKQEIISIRNQSVVLQLNLKHYPNKERIREAASKTHEIIEYLFSDREIEPAVRLAIRLRELATRLESIVGDVVDCINGNGSASSLESTVGDVVDCINGNGSASSLESTVGDLVDYIKLGNNSISSVTDSADVSSSSRSAIASSKDDDVVVGFGDDVEAIRRRLLWGTHTLKVIPIVGTGGIGKTTLAKIVYNHASVVENFDICAWVTISQDHSVEHIVLNLLASMKEISSVRDADSDVPVESLIRKHLELSRYLIVMDDMWSKKAWDDVKSLFPDGRNGSRIIVTTRMQDVADYVCSSDDIHTMSLLNEYYSWNLLKQKVFGYKKIPIELEDIGKKIVQNCGGLPLSIVVVAGLLSKVHTRSSWEQIAANDG…
SmNBS186	IMPGSMI1N7294	ATGGATGACATTGTAGAGGAGTTTCTGCTAGAGAAACTAGATAAGGAGATCGATGGTGCCCGTGAAGCTGAGAAAAAAAAACCACCCACGTGCAACAAGTTGATCTCCATTCACGAAGAGTGTCAAAAGTTGAGGGATTTGATTGCTGGTAAGAAGCCCGCGACTGGCGCTGCAGTGAAGGAGACGAGAAGAGAGAAGCTCTACTATCTCCTCAACCTCATCGAAGAGTGGCACGAGCTGTTCAACAATCAGCCGAGGGCACTGCTTTCCGTTGATCAGATTCCTAGCAAGCTGAAGCAGGTCAGAAAAGAACTTGAAGATGCAACCGACAGCCACAGCGAATTCAAACAACCATCATCGCCAGAAGTGTACCGCTGGAGTTGTCACGCAATGAGCCTG…	MDDIVEEFLLEKLDKEIDGAREAEKKKPPTCNKLISIHEECQKLRDLIAGKKPATGAAVKETRREKLYYLLNLIEEWHELFNNQPRALLSVDQIPSKLKQVRKELEDATDSHSEFKQPSSPEVYRWSCHAMSLAKTRGFEDKLMIMERLLLNKGSKAIGIVGVAGVGKTALSQQAYNYQPVQEHFLLRIWLCLSKQQKELMPAELSFEDRLKMMLSCLGFEDQVIQKVAEKKLLELAVRRHLSRGRYLIVLDDVWTVKDNGKDVVVEKEIQSLFSFLTAPHLSRYDGAIIVSSRSPELEQMVGAKNMHWLLPLADDESCWDICTDSIKEDGTHLPQNLEKLKGNIVKNCDGLPLMAKMLGKIAHHELKNPS
SmNBS187	IMPGSMI1N796	ATGGCGGACGCAGCAGTGGAGTTCCTGTTAGAGAATCTGAAGCAGCTGCTGCTCCACCACGCGAGTCTGCTGAAGGATGCCAAGGATCAGGTGGAGAAACTGGAGAACCATCTGCGGCTCTTCAAAGCATTCCTCAAAGACGCCCCCAAGCAGTGGAGGGACGACGAGAAGCTGCGCGAGCTCATCCGCCGCATCCGCAACGCCGTGTACGAAGCCGAGGACATAATCGACGCCTACGTCACCCAGGCCGCCGAGGCCAAGAGCAAGAACTACTTCCTCAGGGCCATCCAAGGCCCCCCCAAGGTCATCAGCATCGCCAACAAAGTCGAAGCCGTGCTCCAGAAGATCGACGACATCTACAAGGACAAGAAGAATATCATCGATTTCGCCAACATCAAG…	MADAAVEFLLENLKQLLLHHASLLKDAKDQVEKLENHLRLFKAFLKDAPKQWRDDEKLRELIRRIRNAVYEAEDIIDAYVTQAAEAKSKNYFLRAIQGPPKVISIANKVEAVLQKIDDIYKDKKNIIDFANIKVEDGTAHHQDEAPQVRETNVVGFEDEAYKLKGYLCRECEELEVISIVGMPGLGKTTLAGKIFRDPEIHYHFPTRIWVYVSQEFTKKDIFLAILKEFTGLTDDIRSKSDKELADAVAGYLDNGRFLLVMDDVWSCEDWDRLHIALPKCNARGKVLITSRQAEVGWHVNRRKGPHLLRFLTLEESILLLQLEVFQEPKFPPELEVEGRLIAERCDGLPLAIVVIGGILVRKFSGDTTAMKTTWQHVSQSFDTYLKDESAGKRLEKIIL…
SmNBS188	IMPGSMI1N7989	ATGGCAGCGGAGGCGGCGATCTCATCTTTGGTCGAACTACTGGGCGATCAGCTCATCCAGAAGGTTAAATTCCTGCGAGGCGTCGAGGGAAAGGTGGAGTCGCTGAAAGCCGAGTTCAAGAGGATGCAATCCTTTCTGGAAGACGCCAACAAAAAGCAATTTCAAGACATGAGGGTGCGTAATTGGATCTCGGAGATCAGAGAGTTGGCTCAAGATGCCCAATATACCATCGAGATCTTCCTTCTCAACGTTGAGAGTACCAAGAGTTGGGGGCTCTTCAAAAGATGTACAACCTTCCCGAAGCagggcatgggtgggatcgggaaatccacacttgcccgggaaatatacaaccaccccgacgtcgtttctggtccatttgatcaccgtggttgggtT…	MAAEAAISSLVELLGDQLIQKVKFLRGVEGKVESLKAEFKRMQSFLEDANKKQFQDMRVRNWISEIRELAQDAQYTIEIFLLNVESTKSWGLFKRCTTFPKQGMGGIGKSTLAREIYNHPDVVSGPFDHRGWVVVSSEFTPRETIKQLIFELQKSKEDKQKLLDEINKLEESMKDKLYLLQKLKEMLHKQLEGKSYLIVLDDVWEKEHLESLITAFPDQQDKASRLLVTTRNKIITKKAKEEIGLEIVKGDGGISSESSNKPRHRVVYAKNLETSSSNQNKHVRSLFLLNLHDEYRYITTPSHYWKGYQLLKTLELDGTCFKRLPNSFRLLIGLKCLRLYAYDGAFIELPCWFDHLRNLEVVDMKLCWVYFPRLVSLKMDKLRYFISEGIGRGPTNKNM…
SmNBS189	IMPGSMI1N8001	ATGGCAGCGGAGGCGGCGATCTCATCTCTGGTCGAACTACTGGGCGATCAGCTCATCCAGAAGGTTAAATTCCTGCGAGGCGTCGAGGGAAAGGTGGAGTCGCTGAAAGCCGagttcaagaggatgcaatcctttctggaagacgccaacaaaaagcaatttcaagacatgagggtgcgtaattggatctcggagattagagagttgtctcaagatgcccaagataccatcgaGATGTTCCTTCTCAACGTTGAGAGTGCTAAGAATTGGGGGCTCTTCAAAAGATGTACAACCTTCCCGAAACGTATGTATCACCTCTACGGAATTGGAGATGAGATTGAGTCGATCCTAAAGAAGCTTGATGAAATTAAAAAAAGTCGCGACATGTACGGGATCAAG…	MAAEAAISSLVELLGDQLIQKVKFLRGVEGKVESLKAEFKRMQSFLEDANKKQFQDMRVRNWISEIRELSQDAQDTIEMFLLNVESAKNWGLFKRCTTFPKRMYHLYGIGDEIESILKKLDEIKKSRDMYGIKDVGEAAQSSSRSEVESRRRLIPWQKDEHLVGVKDDVEKLLHESILCEEKKGLSIAMLEGMGGIGKSTLAREIYNHPDVVAGPFDHRCWVVVSSEFTPQETIKQLIFELPGSDKQKVRELEESTKDKLYLLQKLKEMIHKQLEGKSYFIVLDDVWEKEHLESLITAFPNQQARSAWSGGVQSGLLGQPDKASRLLVTTRNKIITKYDQYVHKMSLFDLKTSWKLLLKKAFIGGTIGKCPEELETIGTQILQKCDGLPLAISVVGGLL…
SmNBS190	IMPGSMI1N8028	ATGGCAGCGGAGGCGGCGATCTCATCTCTGGTGGAACTACTGGGCGATCAGCTCATCCAGAAGGTTAAATTCCTGCGAGGCGTCGAGGGAAAGGTGGAGTCGCTGAAAGCCGAGTTCAAGAGGATGCAATCCTTTCTGGAAGACGCCAACAAAAAGCAATTTCAAGACATGAGCAGgggcggacgcagatgggtgcaaggggATGCCCAAGATACCATCGAGATGTTCCTTCTCAACGTTGAGAGTGCCAAGAATTGGGGGCTCTTCAAAAGATGTACAACCTTCCCGAAGCGTATGTATCACCTCTACGGAATTGGAGATGAGATTGAGTCGATCCTAAAGAAGCTTGATGAAATTAAAAAAAGTCGCGACATGTACGGTATCAAGGATCTCGGAGAG…	MAAEAAISSLVELLGDQLIQKVKFLRGVEGKVESLKAEFKRMQSFLEDANKKQFQDMSRGGRRWVQGDAQDTIEMFLLNVESAKNWGLFKRCTTFPKRMYHLYGIGDEIESILKKLDEIKKSRDMYGIKDLGEAAESSSRSEVELRRRLCPWQKDEHLVGVEDDVKKLLQESILHEKRGLSIVVLEGMGGIGKWTLAREIYNHPDVVAGPFDHRCWVVVSSEFTPQETIKQLILELPGSDKQKVRELEESTKDKLYLLQKLQEMLHKQLEGKSYFIVLDDVWEKEHLESLITAFPNQQDKASRLLLTTRNKIITKLVKLWDAQDLIQQEGSRSIDEIGRGYLNELINRSMVQIQDLHVNDQVISCRIHDLVRDVCLRKAKEEIGLDIVKGDGGMSSESS…
SmNBS191	IMPGSMI1N8030	ATGGCAGCGGAGGCGGCGATCTCATCTTTGGTCGAACTACTGGGCGATCAGCTCATCCAGAAGGTTAAATTCCTGCGAGGCGTCGAGGGAAAGGTGGAGTCGCTGAAAGCCGAGTTCAAGAGGATGCAATCCTTTCTGGAAGACGCCAACAAAAAGCAATTTCAAGACATGAGGGTGCGTAATTGGATCTCCGAGATCAGAGAGTTGGCTCAAGATGCCCAAGATACCATCGAGATCTTCCTTCTCAACGTTGAGAGTGCCAAGAATTGGGGGCTCTTCAAAAGATGTACAACCTTGCCGAAGCGTATGTATCACCTCTACAGAATTGGAGATGAGATTGAGTCGATCCTAAAGAAGCTTGATGCCATTGACAAAAGCCGCGAGAGGTACGGGATCAAG…	MAAEAAISSLVELLGDQLIQKVKFLRGVEGKVESLKAEFKRMQSFLEDANKKQFQDMRVRNWISEIRELAQDAQDTIEIFLLNVESAKNWGLFKRCTTLPKRMYHLYRIGDEIESILKKLDAIDKSRERYGIKDLGEAAESSSRSEVELRRRLCPWQKDEHLVGVEDDVKKLLQQSILCEEKKGLSITVLEGMGGIGKSTLAREIYNQPDVVYGPFDHRGWVVVSSEFTPQETIKQLIFELSGSDKQKVRELEESTKDKLYLLQKLKEMLHKQLEGKSYFIVLDDVWEKEHLESLITAFPDQQDKASRLLVTTRNKIITKYDQYVHKMSLLDSKKSWELLLKKAFIGSTIGKCPEEFKSVGTQILQKCDGLPLAISVVGGLLMETQTKSGWEQVLNQLN…
SmNBS192	IMPGSMI1N8050	ATGGCAGCGGAGGCGGCGATCTCATCTCTGGTCGAACTACTGGGCGATCAGCTCATCCAGAAGGTTAAATTCCTGCGAGGCGTCGAGGGAAAGGTGGAGTCGCTGAAAGCCGagttcaagaggatgcaatcctttctcaaagacgccaacaaaaagcaatttcaagacgagagcgtgcgcaattggatctcggagattagagagttgtctcaagatgcccaagataccatcgaGATGTTCCTTCTCAACGTTGAGAGTGCCAAGAATTGGGGGCTCTTCAAACGATGTACAACCTTCCCGAAGCGTATGTATCACCTCTACGGAATTGGAGATGAGATTGAGTCGATCCTAAAGAAGCTTGATGAAATTAAAAAAAGTCGCGACATGTACGGTATCAAG…	MAAEAAISSLVELLGDQLIQKVKFLRGVEGKVESLKAEFKRMQSFLKDANKKQFQDESVRNWISEIRELSQDAQDTIEMFLLNVESAKNWGLFKRCTTFPKRMYHLYGIGDEIESILKKLDEIKKSRDMYGIKDLGEAAESSSRSEVELRRRLCPWQKDEHLVGVEDDVKKLLQESILYEKRGLSIVVLEGMGGIGKSTLAREIYNHPDVVAGPFDHRCWVVVSSEFTPQETIKQLIFELQKSKEDKQKLLDEIKKLEESMKDKLYLLQKLKEMLHKQLEGKSYLIVLDDVWEKEHLESLITAFPDQQDKASRLLVTTRNKIITKYDQYVHKMSLLDSKKSWELLLKKAFIGSTIGKCPEEFESVGTQILQKCDGLPLAISVVGGLLMETQTKSGWEQV…
SmNBS193	IMPGSMI1N8051	atgggtgggatcgggaaatcgacacttgcccgggaaatatacaaccaccccaaagtcgttgctggtccattcgaccgccgtggttgggtTGTGGTGTCGAGTGAATTTACACCACAAGAGACGATCAAGCAGCTTATCTTGGAGCTGCCGGGCTCTCGCAAAAAAAAGGTGCGTGAATTGGAGGAGTCAACCAAGGACAAGCAATACCTCCTACAAAACCTTCAAGAACTGCTTTATAAGCAattgaagggaaaatcatatttcatagttctcgatgatgtgtgggagaaggaaCATTTGGAATCTCTCATCACTGCTTTCCCAAATCAACAAGGTAAACAAACAAGTTTTCCTATTCTAATTTCCTATATTTTAAGATTTCGGTTTGGATTGATTCGT…	MGGIGKSTLAREIYNHPKVVAGPFDRRGWVVVSSEFTPQETIKQLILELPGSRKKKVRELEESTKDKQYLLQNLQELLYKQLKGKSYFIVLDDVWEKEHLESLITAFPNQQGKQTSFPILISYILRFRFGLIRNS
SmNBS194	IMPGSMI1N8053	ATGGCAGCGGAGGCGGCGATCTTATCTTTGGTGGATCTACTGGGCAATCAGCTCATCCAGAAGGTGAAATTCATGCGAGGCGTTAAGAGAAATGTGGAGTTGCTGAgagacgagctgaggaggatgcaatcctttctcaaagacgccaacaaaaagcaatttgaagacgagagcgtgcgtaattggatctcgggtatcagagaGTTGGCTCAAGATGCCCAAGATACCATCGAGATCTTCCTTCTCGACGTTGAGAGTGCCAAGAATTGGGGGTTCATCAAAATGTGTACAAGCTACCTGAAGCATATGCACATTGGAGATGAGATTGAGTCGATCCGAGCTAGGCTTGATGCCATCGACAAAAGCCGCGATACCTACGGGATCAAGGATCTCGAAGAG…	MAAEAAILSLVDLLGNQLIQKVKFMRGVKRNVELLRDELRRMQSFLKDANKKQFEDESVRNWISGIRELAQDAQDTIEIFLLDVESAKNWGFIKMCTSYLKHMHIGDEIESIRARLDAIDKSRDTYGIKDLEEATESSSRSEVESRRRLIPWQKDEHLVGVKDDVEKLLHESILCEEKKGLSITVLEGMGGIGKSTLAREIYNHPKVVAGPFDRRGWVVVSSEFTPQETIKQLILELPGSRKKKVRELEESTKDKQYLLQNLQELLYKQLKGKSYFIVVDDVWEKEHLESLITAFPNQQDKARRLLVTTRNKDIGKSSQYVHKMEVLDSEKSWELLLKKANIGRTNGKCPKELESIGRQIANKCHGLPLAISIVGGLLMETKTKRGWEQVLNQLNSYLG…
SmNBS195	IMPGSMI1N8104	ATGGCAGCGGAGGAGGCGATCTCATCTTTGGTCGAACTACTGGGCGATCAGCTCATCCAGAAGGTTAAATTCCTGCGAGGCGTCGAGGGAAAGGTGGAGTCGCTGAAGGCCGAGTTCAAGAGGATGCAATCCTTTCTGGAAGACGCCAACAAAAAGCAATTTCAAGACATGAGGGTGCGTAATTGGATCTCGGAGATCAGAGAGTTGGCTCAAGATGCCCAAGATACCATCGAGATCTTCCTTCTCAACGTTGAGAGTGCCAAGAATTGGGGGCTCTTCAAAAGATGTACAACCTTCCCGAAGCGTATGTATCACCTCTACGGAATTGGAGATGAGATTGAGTCGATCCTAAAGAAGCTTGATGAAATTAAAAAAAGCCGCGACATGTACGGGATCAAG…	MAAEEAISSLVELLGDQLIQKVKFLRGVEGKVESLKAEFKRMQSFLEDANKKQFQDMRVRNWISEIRELAQDAQDTIEIFLLNVESAKNWGLFKRCTTFPKRMYHLYGIGDEIESILKKLDEIKKSRDMYGIKDLGEAADMYGIKDLGEAAESSSRSKVELRRRGHGWDREITLAREIYNHPDVVAGPFDCRGWVVVSSEFTPHEAIKQLIFQLQRSEEDKRKLLDEIKKLEESMKDKLFLQEELKQMLHKQLEGKSYFIVLDDVWEKQHLESLITAFPNQQDKASRLLVTTRNKIITNMVQIQDLNIHDQVESCRLHDLVREVCLRKAKEEIGLEIVKGDGGMSSESSNKPRHRVVYAKNLETSSSNQNKHVRSLFLLNVHDDYGYITTPSHYWKGYQ…
SmNBS196	IMPGSMI1N8576	ATGTCCGAAGCAGTTATTACAGTTATCCTAACGCAGGTCGGCACAATCATGGAAAAACAGATTCGCGAAGAGCTGAGTTTAGTGTGCGGCGTCGGGAACCAATTCAAGAGGCTCAAGAGCGAATTCGAGTCGATCAAAGCAGTGATCGCCGACGCAGAAAAGCGGCAGGTCAAGGAAGAGGCCGTCAAAGTCTGGCTCGAGAAGCTCAAGGATGTATCCTACGACACCGAGGATGTTCTGTCGGAATGGATCTCAGCAATGCAGAAAGCAGAGATGGAAAAAAGCGACGGGAGCAGCCGATCTTCTCGCTCTAGAAAGGTAACCTCTGTTTTTACCATGCCTTGCTTCGGCTACGAGAGAGTGGCTTTTCGTCGCGAAATAGCGATCAAGATCAAGAAA…	MSEAVITVILTQVGTIMEKQIREELSLVCGVGNQFKRLKSEFESIKAVIADAEKRQVKEEAVKVWLEKLKDVSYDTEDVLSEWISAMQKAEMEKSDGSSRSSRSRKVTSVFTMPCFGYERVAFRREIAIKIKKINERLADIAAEKDRYKFHEVSSNEVLESPKTASFIDDAEVEGRDVDKKDLIGRLVCDGDQEKGLNVVSIVGLGGVGKTTLAQLAFNCDEVVNHFDRAIWVCVSDPFDEVRIARAILEVIEGSAPYLFELETLVTRIRHYVEGERFLLVLDDVWTEEFRKWEQLFKSLKNGKAGSTILVTTRKESVARTMGARHQLRLGGLSVLDSWTLFEKIAFLERKREGFEQVGRKIAERCKGLPLAIKTIASLMRFKMSLNDWEDVLSSEFWV…
